# Supplementary material for: Genome-wide association study of signature genetic alterations among pseudomonas aeruginosa cystic fibrosis isolates
Source: PLoS Pathog. 2021 Jun 23;17(6):e1009681. doi: 10.1371/journal.ppat.1009681 (PMC8274868; doi:10.1371/journal.ppat.1009681)
Supplement: S2 Data — (XLSX) [file ppat.1009681.s008.xlsx]

## Sheet: Sheet 1
Large variant proteins from PAO1
Protein	condition	af	filter-pvalue	lrt-pvalue	description
PA2335	S70L95	0.302	0.972	2.02e-22	probable TonB-dependent receptor
PA2335	S95L95	0.302	0.972	2.02e-22	probable TonB-dependent receptor
PA0763	S70L95	0.186	8.19e-39	1.73e-21	anti-sigma factor MucA
PA0763	S95L95	0.186	8.19e-39	1.73e-21	anti-sigma factor MucA
PA2332	S70L95	0.088	1.61e-21	5.2e-16	probable transcriptional regulator
PA2332	S95L95	0.088	1.61e-21	5.2e-16	probable transcriptional regulator
PA2334	S70L95	0.289	0.296	4e-15	probable transcriptional regulator
PA2334	S95L95	0.289	0.296	4e-15	probable transcriptional regulator
PA2336	S70L95	0.303	0.78	6.48e-15	hypothetical protein
PA2336	S95L95	0.303	0.78	6.48e-15	hypothetical protein
PA4469	S70L95	0.124	1.96e-26	7.58e-15	hypothetical protein
PA4469	S95L95	0.124	1.96e-26	7.58e-15	hypothetical protein
PA2333	S70L95	0.296	0.47	1.01e-14	probable sulfatase
PA2333	S95L95	0.296	0.47	1.01e-14	probable sulfatase
PA2341	S70L95	0.165	1.13e-33	1.01e-12	probable ATP-binding component of ABC maltose/mannitol transporter
PA2341	S95L95	0.165	1.13e-33	1.01e-12	probable ATP-binding component of ABC maltose/mannitol transporter
PA2331	S70L95	0.08	9.98e-18	2.36e-12	hypothetical protein
PA2331	S95L95	0.082	4.53e-17	2.4e-12	hypothetical protein
PA2337	S70L95	0.099	4.69e-17	2.49e-12	transcriptional regulator MtlR
PA2337	S95L95	0.099	4.69e-17	2.49e-12	transcriptional regulator MtlR
PA2338	S70L95	0.11	2.2e-16	7.34e-12	probable binding protein component of ABC maltose/mannitol transporter
PA2338	S95L95	0.11	2.2e-16	7.34e-12	probable binding protein component of ABC maltose/mannitol transporter
PA2321	S70L95	0.088	7.99e-17	4.08e-11	GntK
PA2321	S95L95	0.088	7.99e-17	4.08e-11	GntK
PA2346	S70L95	0.094	1.35e-14	4.48e-11	conserved hypothetical protein
PA2305	S70L95	0.156	9.63e-06	5.49e-11	AmbB
PA2305	S95L95	0.156	9.63e-06	5.49e-11	AmbB
PA2322	S70L95	0.088	7.99e-17	9.24e-11	GntP
PA2322	S95L95	0.09	3.11e-16	9.35e-11	GntP
PA2327	S70L95	0.102	2.99e-12	1.17e-10	probable permease of ABC transporter
PA2327	S95L95	0.104	7.84e-12	1.18e-10	probable permease of ABC transporter
PA2323	S70L95	0.096	4.54e-15	1.33e-10	GapN
PA2323	S95L95	0.097	1.47e-14	1.34e-10	GapN
PA4963	S70L95	0.06	8.85e-15	1.94e-10	hypothetical protein
PA4963	S95L95	0.061	2.79e-15	1.97e-10	hypothetical protein
PA2328	S70L95	0.094	1.07e-12	2.03e-10	hypothetical protein
PA2328	S95L95	0.096	3.04e-12	2.05e-10	hypothetical protein
PA2349	S70L95	0.102	5.39e-15	5.62e-10	conserved hypothetical protein
PA2349	S95L95	0.102	5.39e-15	5.62e-10	conserved hypothetical protein
PA2325	S95L95	0.112	1.73e-11	9.83e-10	hypothetical protein
PA2348	S70L95	0.097	8.33e-12	9.95e-10	conserved hypothetical protein
PA2348	S95L95	0.097	8.33e-12	9.95e-10	conserved hypothetical protein
PA3540	S70L95	0.053	5.11e-14	1.19e-09	GDP-mannose 6-dehydrogenase AlgD
PA3540	S95L95	0.055	2.74e-13	1.21e-09	GDP-mannose 6-dehydrogenase AlgD
PA2320	S70L95	0.094	1.35e-14	1.34e-09	transcriptional regulator GntR
PA2320	S95L95	0.094	1.35e-14	1.34e-09	transcriptional regulator GntR
PA1339	S70L95	0.09	2.25e-27	2.12e-09	AatP
PA1339	S95L95	0.091	1.58e-26	2.17e-09	AatP
PA2346	S95L95	0.102	3.93e-13	6.24e-09	conserved hypothetical protein
PA2351	S70L95	0.086	2.75e-12	1.08e-08	probable permease of ABC transporter
PA2351	S95L95	0.088	8.13e-12	1.09e-08	probable permease of ABC transporter
PA1238	S70L95	0.197	3.66e-14	1.13e-08	probable outer membrane component of multidrug efflux pump
PA3687	S70L95	0.079	6.65e-14	1.34e-08	phosphoenolpyruvate carboxylase
PA3687	S95L95	0.08	2.37e-13	1.35e-08	phosphoenolpyruvate carboxylase
PA1238	S95L95	0.198	7.38e-14	1.58e-08	probable outer membrane component of multidrug efflux pump
PA2342	S70L95	0.129	1.53e-24	1.67e-08	mannitol dehydrogenase
PA2342	S95L95	0.129	1.53e-24	1.67e-08	mannitol dehydrogenase
PA2324	S70L95	0.112	1.06e-10	1.8e-08	hypothetical protein
PA2324	S95L95	0.112	1.06e-10	1.8e-08	hypothetical protein
PA2340	S70L95	0.096	4.31e-14	2.2e-08	probable binding-protein-dependent maltose/mannitol transport protein
PA2340	S95L95	0.096	4.31e-14	2.2e-08	probable binding-protein-dependent maltose/mannitol transport protein
PA2330	S95L95	0.159	5.46e-11	2.39e-08	hypothetical protein
PA2325	S70L95	0.107	4.89e-11	2.76e-08	hypothetical protein
PA2330	S70L95	0.153	3.12e-12	2.92e-08	hypothetical protein
PA0359	S70L95	0.042	1.44e-10	3.58e-08	hypothetical protein
PA0359	S95L95	0.042	1.44e-10	3.58e-08	hypothetical protein
PA2352	S70L95	0.088	9.66e-13	4.39e-08	probable glycerophosphoryl diester phosphodiesterase
PA2352	S95L95	0.088	9.66e-13	4.39e-08	probable glycerophosphoryl diester phosphodiesterase
PA3193	S70L95	0.06	1.39e-13	8e-08	glucokinase
PA3193	S95L95	0.068	1.22e-10	8.51e-08	glucokinase
PA2350	S95L95	0.097	3.82e-10	1.69e-07	probable ATP-binding component of ABC transporter
PA2345	S70L95	0.097	1.32e-13	2.55e-07	conserved hypothetical protein
PA2350	S70L95	0.096	9.81e-10	4.04e-07	probable ATP-binding component of ABC transporter
PA2020	S95L95	0.256	8.8e-05	4.38e-07	MexZ
PA5025	S70L95	0.035	4.68e-06	4.48e-07	homocysteine synthase
PA5025	S95L95	0.035	4.68e-06	4.48e-07	homocysteine synthase
PA2345	S95L95	0.099	3.88e-13	4.65e-07	conserved hypothetical protein
PA2343	S70L95	0.121	2.1e-09	9.45e-07	xylulose kinase
PA0659	S70L95	0.038	0.000254	1.07e-06	hypothetical protein
PA0659	S95L95	0.046	0.00728	1.1e-06	hypothetical protein
PA2347	S70L95	0.107	8.84e-09	1.51e-06	hypothetical protein
PA2347	S95L95	0.108	1.84e-08	1.52e-06	hypothetical protein
PA2329	S70L95	0.113	6.54e-12	2.22e-06	probable ATP-binding component of ABC transporter
PA2329	S95L95	0.115	1.58e-11	2.23e-06	probable ATP-binding component of ABC transporter
PA2020	S70L95	0.245	0.000126	2.27e-06	MexZ
PA4216	S70L95	0.255	0.766	2.85e-06	probable pyridoxamine 5'-phosphate oxidase
PA4216	S95L95	0.255	0.766	2.85e-06	probable pyridoxamine 5'-phosphate oxidase
PA4701	S70L95	0.096	9.81e-10	3.05e-06	conserved hypothetical protein
PA4701	S95L95	0.097	2.29e-09	3.08e-06	conserved hypothetical protein
PA1091	S70L95	0.741	0.000363	3.64e-06	flagellar glycosyl transferase, FgtA
PA1091	S95L95	0.741	0.000363	3.64e-06	flagellar glycosyl transferase, FgtA
PA1334	S95L95	0.035	0.00645	7.98e-06	probable oxidoreductase
PA1334	S70L95	0.025	0.000225	8.49e-06	probable oxidoreductase
PA2344	S70L95	0.11	2.69e-10	1.05e-05	fructokinase
PA2344	S95L95	0.11	2.69e-10	1.05e-05	fructokinase
PA2343	S95L95	0.123	4.28e-09	1.29e-05	xylulose kinase
PA3617	S70L95	0.064	9.71e-10	1.9e-05	RecA protein
PA3617	S95L95	0.066	2.93e-09	1.92e-05	RecA protein

## Sheet: Sheet 2
Small deletion variants from PAO1
protein	locus	af	filter-pvalue	lrt-pvalue	description
PA5438	272S	0.075	7.03e-20	9.92e-17	probable transcriptional regulator
PA5438	273L	0.079	1.2e-19	4.41e-15	probable transcriptional regulator
PA5438	274R	0.08	6.33e-19	3.36e-14	probable transcriptional regulator
PA4914	73A	0.05	2.71e-14	7.3e-13	transcriptional regulator, AmaR
PA3355	384D	0.05	2.71e-14	3.48e-12	hypothetical protein
PA2354	362G	0.09	3.36e-13	2.27e-11	SfnR1
PA2354	369E	0.08	2.2e-14	3.33e-11	SfnR1
PA2354	370R	0.08	2.2e-14	3.33e-11	SfnR1
PA2354	371A	0.08	2.2e-14	3.33e-11	SfnR1
PA2354	373R	0.08	2.2e-14	3.33e-11	SfnR1
PA2354	374L	0.08	2.2e-14	3.33e-11	SfnR1
PA2354	375S	0.08	2.2e-14	3.33e-11	SfnR1
PA2354	376I	0.08	2.2e-14	3.33e-11	SfnR1
PA4268	59N	0.052	8.52e-15	6.69e-11	30S ribosomal protein S12
PA3622	268L	0.05	2.71e-14	1.02e-10	sigma factor RpoS
PA2354	372V	0.082	7.98e-14	1.09e-10	SfnR1
PA2354	363G	0.079	6.65e-14	3.56e-10	SfnR1
PA2354	364Q	0.112	6.04e-10	5.4e-10	SfnR1
PA2354	368G	0.071	1.26e-13	8.33e-10	SfnR1
PA4268	77H	0.057	2.58e-16	4e-09	30S ribosomal protein S12
PA4284	958G	0.053	5.11e-14	5.61e-09	exodeoxyribonuclease V beta chain
PA5284	111T	0.093	1.74e-07	1.42e-08	hypothetical protein
PA4091	216D	0.057	5.08e-15	1.82e-08	4-hydroxyphenylacetate 3-monooxygenase large chain
PA4903	137A	0.053	8.53e-13	1.9e-08	probable major facilitator superfamily (MFS) transporter
PA2353	233T	0.297	0.249	3.08e-08	conserved hypothetical protein
PA1316	220G	0.057	1.76e-11	4.07e-08	probable major facilitator superfamily (MFS) transporter
PA2353	231A	0.294	0.3	4.17e-08	conserved hypothetical protein
PA4588	321T	0.055	4.07e-12	8.86e-08	glutamate dehydrogenase
PA2353	246H	0.302	0.131	1.1e-07	conserved hypothetical protein
PA0023	307R	0.063	2.99e-11	1.38e-07	quinone oxidoreductase
PA4848	68A	0.063	2.99e-11	1.71e-07	biotin carboxylase
PA3036	228T	0.064	1.05e-10	1.8e-07	hypothetical protein
PA4785	148K	0.079	5.75e-11	3.99e-07	probable acyl-CoA thiolase
PA3545	379E	0.046	8.57e-13	8.28e-07	alginate-c5-mannuronan-epimerase AlgG
PA2353	240H	0.086	2.75e-12	1e-06	conserved hypothetical protein
PA2302	765A	0.137	9.33e-10	1.04e-06	AmbE
PA2872	2T	0.064	1.02e-11	1.3e-06	hypothetical protein
PA2353	243L	0.094	6.09e-11	1.63e-06	conserved hypothetical protein
PA2353	242P	0.091	6.22e-11	2.14e-06	conserved hypothetical protein
PA2353	236I	0.09	2.9e-12	2.64e-06	conserved hypothetical protein
PA2353	312D	0.097	5.87e-11	2.77e-06	conserved hypothetical protein

## Sheet: Sheet 3
Small insertion variants from isolates other than PAO1
protein	locus	af	filter-pvalue	lrt-pvalue	homologue(PAO1)	description
AU17965_3981_04951	162S	0.0708	1.27e-19	3.8e-16	PA0313	L-cystine transporter of ABC system YecS
AU17965_3981_04951	163L	0.0708	1.27e-19	3.8e-16	PA0313	L-cystine transporter of ABC system YecS
AU17965_3981_04951	164I	0.0708	1.27e-19	3.8e-16	PA0313	L-cystine transporter of ABC system YecS
105738_3985_01941	57G	0.95	2.71e-14	1.12e-12	PA1384	UDP-glucose 4-epimerase
AZPAE14712_2411_01394	206G	0.928	2.19e-16	1.38e-09	PA2353	conserved hypothetical protein
AZPAE14712_2411_01394	198P	0.0739	1.01e-15	4.72e-09	PA2353	conserved hypothetical protein
AZPAE14712_2411_01394	200R	0.0739	1.01e-15	4.72e-09	PA2353	conserved hypothetical protein
AZPAE15072_2259_00589	283T	0.0503	2.71e-14	1.7e-08	PA3848	hypothetical protein
AZPAE15072_2259_00888	176D	0.0503	2.71e-14	1.7e-08	PA3594	probable transcriptional regulator
AZPAE15072_2259_02084	305K	0.0503	2.71e-14	1.7e-08	PA0242	hypothetical protein
AZPAE15072_2259_03267	216N	0.0503	2.71e-14	1.7e-08	PA4091	4-hydroxyphenylacetate 3-monooxygenase large chain
AZPAE15072_2259_00011	111N	0.0519	1.61e-13	1.75e-08	PA5284	hypothetical protein
AZPAE15072_2259_00161	307K	0.0519	1.61e-13	1.75e-08	PA0023	quinone oxidoreductase
AZPAE15072_2259_01307	562V	0.0519	1.61e-13	1.87e-08	PA4476	hypothetical protein
AZPAE15072_2259_03078	220S	0.0566	1.76e-11	4.07e-08	PA1316	probable major facilitator superfamily (MFS) transporter
AZPAE14712_2411_01394	202S	0.888	1.59e-08	3.82e-07	PA2353	conserved hypothetical protein
AZPAE15072_2259_03600	242L	0.0566	1.33e-12	5.13e-07	PA1448	flagellar biosynthetic protein FliR
AZPAE15072_2259_02833	242Q	0.0487	8.61e-14	7.76e-07	PA1072	branched-chain amino acid transport protein BraE
AZPAE15072_2259_04340	358V	0.0487	8.61e-14	7.76e-07	PA3047	probable D-alanyl-D-alanine carboxypeptidase
