# Supplementary material for: Genome-wide association study of signature genetic alterations among pseudomonas aeruginosa cystic fibrosis isolates
Source: PLoS Pathog. 2021 Jun 23;17(6):e1009681. doi: 10.1371/journal.ppat.1009681 (PMC8274868; doi:10.1371/journal.ppat.1009681)
Supplement: S3 Data — (XLSX) [file ppat.1009681.s009.xlsx]

## Sheet: Sheet 1
Large variant proteins from PAO1
Each row represents candidate proteins and the clustering conditions used (S : similarity ; L : length coverage)
Each column represents 636 genomes, and host disease information is recorded in row beneath (nonCF or CF)
"0": Candidate belongs to a different cluster from the PAO1 protein
"1": Candidate belongs to the same cluster as the PAO1 protein
	105738_3985	105777_3982	105819_3987	105880_3984	140_7096	142_7186	14650_3305	14651_3307	18A_661	19660_593	2192_82	39016_153	6077_592	97_6674	AU10014_3929	AU10015_3930	AU10241_3928	AU10272_3944	AU10409_3943	AU10410_3945	AU10502_3951	AU10583_3942	AU10658_3957	AU10713_3962	AU10756_3976	AU10836_3971	AU11866_3924	AU11990_3972	AU11991_3953	AU1215_3919	AU12175_3935	AU12424_3952	AU13210_3955	AU13212_3936	AU13213_3939	AU13626_3916	AU15431_3938	AU16821_3946	AU16960_3940	AU17091_3960	AU17550_3959	AU17907_3949	AU17965_3981	AU18068_3967	AU18132_3963	AU18274_3954	AU19319_3964	AU19803_3956	AU20671_3977
	nonCF	nonCF	nonCF	nonCF	nonCF	nonCF	nonCF	nonCF	CF	nonCF	CF	nonCF	nonCF	nonCF	CF	CF	CF	CF	CF	CF	CF	CF	CF	CF	CF	CF	CF	CF	CF	CF	CF	CF	CF	CF	CF	CF	CF	CF	CF	CF	CF	CF	CF	CF	CF	CF	CF	CF	CF
PA0359_S70L95	1	1	1	1	1	1	1	1	1	1	1	1	1	1	0	0	1	0	1	0	1	1	0	1	1	0	0	1	1	1	0	1	1	0	0	1	1	0	0	0	1	1	1	1	1	1	1	1	1
PA0359_S95L95	1	1	1	1	1	1	1	1	1	1	1	1	1	1	0	0	1	0	1	0	1	1	0	1	1	0	0	1	1	1	0	1	1	0	0	1	1	0	0	0	1	1	1	1	1	1	1	1	1
PA0659_S70L95	1	1	1	1	1	1	1	1	1	1	1	1	1	1	1	1	1	1	1	1	1	1	1	1	1	1	1	1	1	1	1	1	1	1	1	1	1	1	1	1	1	1	1	1	1	1	1	1	1
PA0659_S95L95	1	1	1	1	1	1	1	1	1	1	1	1	1	1	1	1	1	1	1	1	1	1	1	1	1	1	1	1	1	1	1	1	1	1	1	1	1	1	1	1	1	1	1	1	1	1	1	1	1
PA0763_S70L95	1	1	1	1	1	1	1	1	0	1	0	1	1	1	0	0	1	1	1	1	1	1	0	0	1	1	0	1	1	1	1	1	1	1	1	1	1	1	1	0	0	0	1	1	0	1	0	1	1
PA0763_S95L95	1	1	1	1	1	1	1	1	0	1	0	1	1	1	0	0	1	1	1	1	1	1	0	0	1	1	0	1	1	1	1	1	1	1	1	1	1	1	1	0	0	0	1	1	0	1	0	1	1
PA1091_S70L95	0	1	0	0	1	1	0	0	0	1	0	0	0	1	0	0	0	0	0	0	0	0	1	0	0	0	0	0	0	0	0	0	0	0	0	0	0	0	0	1	0	0	0	0	0	0	0	0	0
PA1091_S95L95	0	1	0	0	1	1	0	0	0	1	0	0	0	1	0	0	0	0	0	0	0	0	1	0	0	0	0	0	0	0	0	0	0	0	0	0	0	0	0	1	0	0	0	0	0	0	0	0	0
PA1238_S70L95	1	1	1	1	0	0	1	1	0	1	1	0	0	1	1	0	0	1	1	1	0	0	0	0	0	0	0	0	0	0	0	1	1	0	0	0	1	0	0	0	0	1	0	0	0	0	0	1	1
PA1238_S95L95	1	1	1	1	0	0	1	1	0	1	1	0	0	1	1	0	0	1	1	1	0	0	0	0	0	0	0	0	0	0	0	1	1	0	0	0	1	0	0	0	0	1	0	0	0	0	0	1	1
PA1334_S70L95	1	1	1	1	1	1	0	1	1	1	1	1	1	1	1	1	1	1	1	1	1	1	1	1	1	1	1	1	1	1	1	1	1	1	1	1	1	1	1	1	1	1	1	1	1	1	1	1	1
PA1334_S95L95	1	1	1	1	1	1	0	1	1	1	1	1	1	1	1	1	1	1	1	1	1	1	1	1	1	1	1	1	1	1	1	1	1	1	1	1	1	1	1	1	1	1	1	1	1	1	1	1	1
PA1339_S70L95	1	1	1	1	1	1	1	1	1	1	0	1	1	1	1	1	1	1	1	1	1	1	1	0	1	1	1	1	1	1	1	1	1	1	1	1	1	1	1	1	0	1	1	1	0	1	0	1	1
PA1339_S95L95	1	1	1	1	1	1	1	1	1	1	0	1	1	1	1	1	1	1	1	1	1	1	1	0	1	1	1	1	1	1	1	1	1	1	1	1	1	1	1	1	0	1	1	1	0	1	0	1	1
PA2020_S70L95	1	1	1	1	0	0	0	0	1	1	1	1	1	0	0	0	1	1	1	1	0	0	1	0	0	1	0	0	0	0	1	0	1	1	1	0	1	1	1	1	0	0	1	0	0	0	0	1	0
PA2020_S95L95	1	1	1	1	0	0	0	0	1	1	1	1	1	0	0	0	1	1	1	1	0	0	1	0	0	1	0	0	0	0	1	0	1	1	1	0	1	1	1	1	0	0	1	0	0	0	0	1	0
PA2305_S70L95	1	1	1	1	0	0	1	1	0	1	0	0	1	1	1	0	1	1	1	1	1	1	1	1	1	1	1	1	1	1	0	1	1	0	0	1	1	1	0	1	1	0	1	1	1	1	1	1	1
PA2305_S95L95	1	1	1	1	0	0	1	1	0	1	0	0	1	1	1	0	1	1	1	1	1	1	1	1	1	1	1	1	1	1	0	1	1	0	0	1	1	1	0	1	1	0	1	1	1	1	1	1	1
PA2320_S70L95	1	1	1	1	1	1	1	1	0	1	1	1	1	1	1	1	1	1	1	1	1	1	1	1	1	1	1	1	1	1	0	1	1	0	0	1	1	1	0	1	1	1	1	1	1	1	1	1	1
PA2320_S95L95	1	1	1	1	1	1	1	1	0	1	1	1	1	1	1	1	1	1	1	1	1	1	1	1	1	1	1	1	1	1	0	1	1	0	0	1	1	1	0	1	1	1	1	1	1	1	1	1	1
PA2321_S70L95	1	1	1	1	1	1	1	1	0	1	1	1	1	1	1	1	1	1	1	1	1	1	1	1	1	1	1	1	1	1	0	1	1	0	0	1	1	1	0	1	1	1	1	1	1	1	1	1	1
PA2321_S95L95	1	1	1	1	1	1	1	1	0	1	1	1	1	1	1	1	1	1	1	1	1	1	1	1	1	1	1	1	1	1	0	1	1	0	0	1	1	1	0	1	1	1	1	1	1	1	1	1	1
PA2322_S70L95	1	1	1	1	1	1	1	1	0	1	1	1	1	1	1	1	1	1	1	1	1	1	1	1	1	1	1	1	1	1	0	1	1	0	0	1	1	1	0	1	1	1	1	1	1	1	1	1	1
PA2322_S95L95	1	1	1	1	1	1	1	1	0	1	1	1	1	1	1	1	1	1	1	1	1	1	1	1	1	1	1	1	1	1	0	1	1	0	0	1	1	1	0	1	1	1	1	1	1	1	1	1	1
PA2323_S70L95	1	1	1	1	1	1	1	1	0	1	1	1	1	1	1	1	1	1	1	1	1	1	1	1	1	1	1	1	1	1	0	1	1	0	0	1	0	1	0	1	1	1	1	1	1	1	1	1	1
PA2323_S95L95	1	1	1	1	1	1	1	1	0	1	1	1	1	1	1	1	1	1	1	1	1	1	1	1	1	1	1	1	1	1	0	1	1	0	0	1	0	1	0	1	1	1	1	1	1	1	1	1	1
PA2324_S70L95	1	1	1	1	1	1	1	1	0	1	1	0	1	1	1	1	1	1	1	1	1	1	1	1	1	1	1	1	1	1	0	1	1	0	0	1	1	1	0	1	1	1	1	1	1	1	1	1	1
PA2324_S95L95	1	1	1	1	1	1	1	1	0	1	1	0	1	1	1	1	1	1	1	1	1	1	1	1	1	1	1	1	1	1	0	1	1	0	0	1	1	1	0	1	1	1	1	1	1	1	1	1	1
PA2325_S70L95	1	1	1	1	1	1	1	1	0	1	1	1	1	1	1	1	1	1	1	1	1	1	1	1	1	1	1	1	1	1	0	1	1	0	0	1	1	1	0	1	1	1	1	1	1	1	1	1	1
PA2325_S95L95	1	1	1	1	1	1	1	1	0	1	1	1	1	1	1	1	1	1	1	1	1	1	1	1	1	1	1	1	1	1	0	1	1	0	0	1	1	1	0	1	1	1	1	1	1	1	1	1	1
PA2327_S70L95	1	1	1	1	1	1	1	1	0	1	1	1	1	1	1	1	1	1	1	1	1	1	1	1	1	1	1	1	1	1	0	1	1	0	0	1	1	1	0	1	1	1	1	1	1	1	1	1	1
PA2327_S95L95	1	1	1	1	1	1	1	1	0	1	1	1	1	1	1	1	1	1	1	1	1	1	1	1	1	1	1	1	1	1	0	1	1	0	0	1	1	1	0	1	1	1	1	1	1	1	1	1	1
PA2328_S70L95	1	1	1	1	1	1	1	1	0	1	1	1	1	1	1	1	1	1	1	1	1	1	1	1	1	1	1	1	1	1	0	1	1	0	0	1	1	1	0	1	1	1	1	1	1	1	1	1	1
PA2328_S95L95	1	1	1	1	1	1	1	1	0	1	1	1	1	1	1	1	1	1	1	1	1	1	1	1	1	1	1	1	1	1	0	1	1	0	0	1	1	1	0	1	1	1	1	1	1	1	1	1	1
PA2329_S70L95	1	1	1	1	1	1	1	1	0	1	1	0	1	1	1	1	1	1	1	1	1	1	1	1	1	1	1	1	1	1	0	1	1	0	0	1	1	1	0	1	1	1	1	1	1	1	1	1	1
PA2329_S95L95	1	1	1	1	1	1	1	1	0	1	1	0	1	1	1	1	1	1	1	1	1	1	1	1	1	1	1	1	1	1	0	1	1	0	0	1	1	1	0	1	1	1	1	1	1	1	1	1	1
PA2330_S70L95	1	1	1	1	0	0	1	1	0	1	1	0	0	1	1	1	1	1	1	1	0	1	0	1	1	0	1	1	1	0	0	1	1	0	0	1	1	1	0	1	1	1	1	1	0	1	1	1	0
PA2330_S95L95	1	1	1	1	0	0	1	1	0	1	1	0	0	1	1	1	1	1	1	1	0	1	0	1	1	0	1	1	1	0	0	1	1	0	0	1	1	1	0	1	1	1	1	1	0	1	1	1	0
PA2331_S70L95	1	1	1	1	1	1	1	1	0	1	1	1	1	1	1	1	1	1	1	1	1	1	1	1	1	1	1	1	1	1	0	1	1	0	0	1	1	1	0	1	1	1	1	1	1	1	1	1	1
PA2331_S95L95	1	1	1	1	1	1	1	1	0	1	1	1	1	1	1	1	1	1	1	1	1	1	1	1	1	1	1	1	1	1	0	1	1	0	0	1	1	1	0	1	1	1	1	1	1	1	1	1	1
PA2332_S70L95	1	1	1	1	1	1	1	1	0	1	1	1	1	1	1	1	1	1	1	1	1	1	1	0	1	1	1	1	1	1	0	1	1	0	0	1	1	1	0	1	0	1	1	1	0	1	0	1	1
PA2332_S95L95	1	1	1	1	1	1	1	1	0	1	1	1	1	1	1	1	1	1	1	1	1	1	1	0	1	1	1	1	1	1	0	1	1	0	0	1	1	1	0	1	0	1	1	1	0	1	0	1	1
PA2333_S70L95	1	1	1	0	1	1	1	1	0	1	1	0	0	1	0	0	1	1	1	1	1	1	1	1	1	1	0	1	1	1	0	1	1	0	0	1	1	1	0	1	1	0	1	1	1	1	1	1	1
PA2333_S95L95	1	1	1	0	1	1	1	1	0	1	1	0	0	1	0	0	1	1	1	1	1	1	1	1	1	1	0	1	1	1	0	1	1	0	0	1	1	1	0	1	1	0	1	1	1	1	1	1	1
PA2334_S70L95	1	1	1	0	1	1	1	1	0	1	1	0	0	1	0	0	1	1	1	1	1	1	1	1	1	1	0	1	1	1	0	1	1	0	0	1	1	1	0	1	1	0	1	1	1	1	1	1	1
PA2334_S95L95	1	1	1	0	1	1	1	1	0	1	1	0	0	1	0	0	1	1	1	1	1	1	1	1	1	1	0	1	1	1	0	1	1	0	0	1	1	1	0	1	1	0	1	1	1	1	1	1	1
PA2335_S70L95	1	1	1	0	1	1	1	1	0	1	1	0	0	1	0	0	1	0	1	1	1	1	1	1	1	1	0	1	1	1	0	1	1	0	0	1	1	1	0	1	1	0	1	1	1	1	1	0	1
PA2335_S95L95	1	1	1	0	1	1	1	1	0	1	1	0	0	1	0	0	1	0	1	1	1	1	1	1	1	1	0	1	1	1	0	1	1	0	0	1	1	1	0	1	1	0	1	1	1	1	1	0	1
PA2336_S70L95	1	1	1	0	1	1	1	1	0	1	1	0	0	1	0	0	1	1	1	1	1	1	1	0	1	1	0	1	1	1	0	1	1	0	0	1	1	1	0	1	0	0	1	1	0	1	0	0	1
PA2336_S95L95	1	1	1	0	1	1	1	1	0	1	1	0	0	1	0	0	1	1	1	1	1	1	1	0	1	1	0	1	1	1	0	1	1	0	0	1	1	1	0	1	0	0	1	1	0	1	0	0	1
PA2337_S70L95	1	1	1	1	1	1	1	1	0	1	1	1	1	1	1	1	1	1	1	1	1	1	0	1	1	1	1	1	1	1	0	1	1	0	0	1	1	1	0	0	1	1	1	1	1	1	1	1	1
PA2337_S95L95	1	1	1	1	1	1	1	1	0	1	1	1	1	1	1	1	1	1	1	1	1	1	0	1	1	1	1	1	1	1	0	1	1	0	0	1	1	1	0	0	1	1	1	1	1	1	1	1	1
PA2338_S70L95	1	1	1	1	1	1	1	1	0	1	1	1	1	1	1	1	0	1	1	1	1	1	1	1	1	1	1	1	1	1	0	1	1	0	0	1	1	1	0	1	1	1	1	1	1	1	1	1	1
PA2338_S95L95	1	1	1	1	1	1	1	1	0	1	1	1	1	1	1	1	0	1	1	1	1	1	1	1	1	1	1	1	1	1	0	1	1	0	0	1	1	1	0	1	1	1	1	1	1	1	1	1	1
PA2340_S70L95	1	1	1	1	1	1	1	1	0	1	1	1	1	1	1	1	1	1	1	1	1	1	1	1	1	1	1	1	1	1	0	1	1	0	0	1	1	1	0	1	1	1	1	1	1	1	1	1	1
PA2340_S95L95	1	1	1	1	1	1	1	1	0	1	1	1	1	1	1	1	1	1	1	1	1	1	1	1	1	1	1	1	1	1	0	1	1	0	0	1	1	1	0	1	1	1	1	1	1	1	1	1	1
PA2341_S70L95	1	1	1	1	1	1	1	1	0	1	1	1	1	1	0	0	1	0	0	0	1	1	0	1	1	0	0	1	1	0	0	1	0	0	0	1	0	0	0	0	1	1	1	1	1	0	1	0	1
PA2341_S95L95	1	1	1	1	1	1	1	1	0	1	1	1	1	1	0	0	1	0	0	0	1	1	0	1	1	0	0	1	1	0	0	1	0	0	0	1	0	0	0	0	1	1	1	1	1	0	1	0	1
PA2342_S70L95	1	1	1	1	1	1	1	1	0	1	0	1	1	1	1	1	1	1	1	1	1	1	1	0	1	1	1	1	1	1	0	1	0	0	0	1	1	1	0	0	0	1	1	1	0	1	0	0	1
PA2342_S95L95	1	1	1	1	1	1	1	1	0	1	0	1	1	1	1	1	1	1	1	1	1	1	1	0	1	1	1	1	1	1	0	1	0	0	0	1	1	1	0	0	0	1	1	1	0	1	0	0	1
PA2343_S70L95	1	1	1	1	0	0	1	1	0	1	1	0	1	1	1	1	1	1	1	1	1	1	1	1	1	1	1	1	1	1	0	1	1	0	0	1	1	1	0	1	1	1	1	1	1	1	1	1	1
PA2343_S95L95	1	1	1	1	0	0	1	1	0	1	1	0	1	1	1	1	1	1	1	1	1	1	1	1	1	1	1	1	1	1	0	1	1	0	0	1	1	1	0	1	1	1	1	1	1	1	1	1	1
PA2344_S70L95	1	1	1	1	1	1	1	1	0	1	1	1	1	1	1	1	1	1	1	1	1	1	1	1	1	1	1	1	1	1	0	1	1	0	0	1	1	1	0	1	1	1	1	1	1	1	1	1	1
PA2344_S95L95	1	1	1	1	1	1	1	1	0	1	1	1	1	1	1	1	1	1	1	1	1	1	1	1	1	1	1	1	1	1	0	1	1	0	0	1	1	1	0	1	1	1	1	1	1	1	1	1	1
PA2345_S70L95	1	1	1	1	1	1	1	1	0	1	1	1	1	1	1	1	1	1	1	1	1	1	1	1	1	1	1	1	1	1	0	1	1	0	0	1	1	1	0	1	1	1	1	1	1	1	1	1	1
PA2345_S95L95	1	1	1	1	1	1	1	1	0	1	1	1	1	1	1	1	1	1	1	1	1	1	1	1	1	1	1	1	1	1	0	1	1	0	0	1	1	1	0	1	1	1	1	1	1	1	1	1	1
PA2346_S70L95	1	1	1	1	1	1	1	1	0	1	1	1	1	1	1	1	1	1	1	1	1	1	1	1	1	1	1	1	1	1	0	1	1	0	0	1	1	1	0	1	1	1	1	1	1	1	1	1	1
PA2346_S95L95	1	1	1	1	1	1	1	1	0	1	1	1	1	1	1	1	1	1	1	1	1	1	1	1	1	1	1	1	1	1	0	1	1	0	0	1	1	1	0	1	1	1	1	1	1	1	1	1	1
PA2347_S70L95	1	1	1	1	1	1	1	1	0	1	0	1	1	1	1	1	1	1	1	1	1	1	1	1	1	1	1	1	1	1	0	1	1	0	0	1	1	1	0	1	1	1	1	1	1	1	1	1	1
PA2347_S95L95	1	1	1	1	1	1	1	1	0	1	0	1	1	1	1	1	1	1	1	1	1	1	1	1	1	1	1	1	1	1	0	1	1	0	0	1	1	1	0	1	1	1	1	1	1	1	1	1	1
PA2348_S70L95	1	1	1	1	1	1	1	1	0	1	1	1	1	1	1	1	1	1	1	1	1	1	1	1	1	1	1	1	1	1	0	1	1	0	0	1	1	1	0	1	1	1	1	1	1	1	1	1	1
PA2348_S95L95	1	1	1	1	1	1	1	1	0	1	1	1	1	1	1	1	1	1	1	1	1	1	1	1	1	1	1	1	1	1	0	1	1	0	0	1	1	1	0	1	1	1	1	1	1	1	1	1	1
PA2349_S70L95	1	1	1	1	1	1	1	1	0	1	1	1	1	1	1	1	1	1	1	1	0	1	1	1	1	1	1	0	0	1	0	0	1	0	0	1	1	1	0	1	1	1	1	1	1	0	1	1	1
PA2349_S95L95	1	1	1	1	1	1	1	1	0	1	1	1	1	1	1	1	1	1	1	1	0	1	1	1	1	1	1	0	0	1	0	0	1	0	0	1	1	1	0	1	1	1	1	1	1	0	1	1	1
PA2350_S70L95	1	0	1	1	1	1	1	1	0	1	1	0	1	1	1	1	1	1	1	1	1	1	1	1	1	1	1	1	1	1	0	1	1	0	0	1	1	1	0	1	1	1	1	1	1	1	1	1	1
PA2350_S95L95	1	0	1	1	1	1	1	1	0	1	0	0	1	1	1	1	1	1	1	1	1	1	1	1	1	1	1	1	1	1	0	1	1	0	0	1	1	1	0	1	1	1	1	1	1	1	1	1	1
PA2351_S70L95	1	1	1	1	1	1	1	1	0	1	1	0	1	1	1	1	1	1	1	1	1	1	1	1	1	1	1	1	1	1	0	1	1	0	0	1	1	1	0	1	1	1	1	1	1	1	1	1	1
PA2351_S95L95	1	1	1	1	1	1	1	1	0	1	1	0	1	1	1	1	1	1	1	1	1	1	1	1	1	1	1	1	1	1	0	1	1	0	0	1	1	1	0	1	1	1	1	1	1	1	1	1	1
PA2352_S70L95	1	1	1	1	1	0	1	1	0	1	1	0	1	1	1	1	1	1	1	1	1	1	1	1	1	1	1	1	1	1	0	1	1	0	0	1	1	1	0	1	1	1	1	1	1	1	1	1	1
PA2352_S95L95	1	1	1	1	1	0	1	1	0	1	1	0	1	1	1	1	1	1	1	1	1	1	1	1	1	1	1	1	1	1	0	1	1	0	0	1	1	1	0	1	1	1	1	1	1	1	1	1	1
PA3193_S70L95	1	1	1	1	1	1	1	1	1	1	1	1	1	1	1	1	1	1	1	1	1	1	1	1	1	1	1	1	1	1	1	1	1	1	1	1	1	1	1	1	1	1	1	1	1	1	1	1	1
PA3193_S95L95	1	1	1	1	1	1	1	1	1	1	1	1	1	1	1	1	1	1	1	1	1	1	1	1	1	1	1	1	1	1	1	1	1	1	1	1	1	1	1	1	1	1	1	1	1	1	1	1	1
PA3540_S70L95	1	1	1	1	1	1	1	1	1	1	1	1	1	1	1	1	1	1	1	1	1	1	1	1	1	1	1	1	1	1	1	1	1	1	1	1	1	1	1	1	1	1	1	1	1	1	1	1	1
PA3540_S95L95	1	1	1	1	1	1	1	1	1	1	1	1	1	1	1	1	1	1	1	1	1	1	1	1	1	1	1	1	1	1	1	1	1	1	1	1	1	1	1	1	1	1	1	1	1	1	1	1	1
PA3617_S70L95	1	0	1	1	1	1	1	1	1	1	1	1	1	1	1	1	1	1	1	1	1	1	1	1	1	1	1	1	1	1	1	1	1	1	1	1	1	1	1	1	1	1	1	1	1	1	1	1	1
PA3617_S95L95	1	0	1	1	1	1	1	1	1	1	1	1	1	1	1	1	1	1	1	1	1	1	1	1	1	1	1	1	1	1	1	1	1	1	1	1	1	1	1	1	1	1	1	1	1	1	1	1	1
PA3687_S70L95	1	1	1	1	1	1	1	1	1	1	0	1	1	1	1	1	1	0	0	0	1	1	1	0	1	0	1	1	1	1	1	1	1	1	1	0	1	0	1	1	0	1	0	1	1	1	0	0	0
PA3687_S95L95	1	1	1	1	1	1	1	1	1	1	0	1	1	1	1	1	1	0	0	0	1	1	1	0	1	0	1	1	1	1	1	1	1	1	1	0	1	0	1	1	0	1	0	1	1	1	0	0	0
PA4216_S70L95	0	1	1	0	1	1	1	1	1	0	1	1	1	1	0	1	0	0	0	0	1	0	0	1	0	0	0	1	1	0	0	1	0	0	0	0	0	0	0	0	0	0	1	0	0	1	0	0	0
PA4216_S95L95	0	1	1	0	1	1	1	1	1	0	1	1	1	1	0	1	0	0	0	0	1	0	0	1	0	0	0	1	1	0	0	1	0	0	0	0	0	0	0	0	0	0	1	0	0	1	0	0	0
PA4469_S70L95	1	1	1	1	1	1	1	1	1	1	1	1	1	1	1	1	0	0	0	0	1	1	0	1	0	0	1	1	1	0	0	1	0	0	0	0	1	0	0	0	0	1	1	1	0	0	0	0	0
PA4469_S95L95	1	1	1	1	1	1	1	1	1	1	1	1	1	1	1	1	0	0	0	0	1	1	0	1	0	0	1	1	1	0	0	1	0	0	0	0	1	0	0	0	0	1	1	1	0	0	0	0	0
PA4701_S70L95	1	1	1	1	1	1	1	1	1	1	1	1	1	1	1	1	1	1	1	1	1	1	1	1	1	1	1	1	1	1	1	1	1	1	1	1	1	1	1	1	1	1	1	1	1	1	1	1	1
PA4701_S95L95	1	1	1	1	1	1	1	1	1	1	1	1	1	1	1	1	1	1	1	1	1	1	1	1	1	1	1	1	1	1	1	1	1	1	1	1	1	1	1	1	1	1	1	1	1	1	1	1	1
PA4963_S70L95	1	1	1	1	1	1	1	1	1	1	1	1	1	1	1	1	0	0	0	0	1	1	1	0	1	0	1	1	1	1	1	1	0	1	1	1	1	0	0	0	0	1	0	1	0	1	0	0	1
PA4963_S95L95	1	1	1	1	1	1	1	1	1	1	1	1	1	1	1	1	0	0	0	0	1	1	1	0	1	0	1	1	1	1	1	1	0	1	1	1	1	0	0	0	0	1	0	1	0	1	0	0	1
PA5025_S70L95	1	1	1	1	1	1	1	1	1	1	1	1	1	1	1	1	1	0	1	1	1	1	0	1	1	1	1	1	1	1	1	1	1	1	1	1	1	1	1	0	1	1	1	1	1	1	1	1	0
PA5025_S95L95	1	1	1	1	1	1	1	1	1	1	1	1	1	1	1	1	1	0	1	1	1	1	0	1	1	1	1	1	1	1	1	1	1	1	1	1	1	1	1	0	1	1	1	1	1	1	1	1	0
[truncated: 587 more columns]

## Sheet: Sheet 2
Small deletion variants from PAO1
Each row represents a protein candidate, its name recorded in the first column (protein name connected by underscore sign to locus)
Each column represents 636 genomes, and host disease information is recorded in row beneath (nonCF or CF)
Each cell represents the amino acid residues (X : unknown amino acid, Dash : presence of homologue but deletion of amino acid residue, None : absence of homologue)
Both residues varying from the reference PAO1 residue and deletions were treated as mutations in Pyseer
	105738_3985	105777_3982	105819_3987	105880_3984	140_7096	142_7186	14650_3305	14651_3307	18A_661	19660_593	2192_82	39016_153	6077_592	97_6674	AU10014_3929	AU10015_3930	AU10241_3928	AU10272_3944	AU10409_3943	AU10410_3945	AU10502_3951	AU10583_3942	AU10658_3957	AU10713_3962	AU10756_3976	AU10836_3971	AU11866_3924	AU11990_3972	AU11991_3953	AU1215_3919	AU12175_3935	AU12424_3952	AU13210_3955	AU13212_3936	AU13213_3939	AU13626_3916	AU15431_3938	AU16821_3946	AU16960_3940	AU17091_3960	AU17550_3959	AU17907_3949	AU17965_3981	AU18068_3967	AU18132_3963	AU18274_3954	AU19319_3964	AU19803_3956	AU20671_3977
	nonCF	nonCF	nonCF	nonCF	nonCF	nonCF	nonCF	nonCF	CF	nonCF	CF	nonCF	nonCF	nonCF	CF	CF	CF	CF	CF	CF	CF	CF	CF	CF	CF	CF	CF	CF	CF	CF	CF	CF	CF	CF	CF	CF	CF	CF	CF	CF	CF	CF	CF	CF	CF	CF	CF	CF	CF
PA5438_272	S	S	S	S	S	S	-	S	-	S	S	S	S	S	S	S	S	S	S	S	S	S	S	S	S	S	S	S	S	S	S	S	S	S	S	S	S	S	S	S	S	S	-	S	S	S	S	S	S
PA5438_273	L	L	L	L	L	L	-	L	-	L	L	L	L	L	L	L	L	L	L	L	L	L	L	L	L	L	L	L	L	L	L	L	L	L	L	L	L	L	L	L	L	L	-	L	L	L	L	L	L
PA5438_274	R	R	R	R	R	R	-	R	-	R	R	R	R	R	R	R	R	R	R	R	R	R	R	R	R	R	R	R	R	R	R	R	R	R	R	R	R	R	R	R	R	R	-	R	R	R	R	R	R
PA4914_73	A	A	A	A	A	A	A	A	A	A	A	A	A	A	A	A	A	A	A	A	A	A	A	A	A	A	A	A	A	A	A	A	A	A	A	A	A	A	A	A	A	A	A	A	A	A	A	A	A
PA3355_384	D	D	D	D	D	D	D	D	D	D	D	D	D	D	D	D	D	D	D	D	D	D	D	D	D	D	D	D	D	D	D	D	D	D	D	D	D	D	D	D	D	D	D	D	D	D	D	D	D
PA2354_362	G	G	G	G	G	G	G	G	N	G	G	G	G	G	G	G	G	G	G	G	G	G	G	G	G	G	G	G	G	G	Y	G	G	Y	Y	G	G	G	Y	G	G	G	G	G	G	G	G	G	G
PA2354_369	E	E	E	E	E	E	E	E	K	E	E	E	E	E	E	E	E	E	E	E	E	E	E	E	E	E	E	E	E	E	-	E	E	-	-	E	E	E	-	E	E	E	E	E	E	E	E	E	E
PA2354_370	R	R	R	R	R	R	R	R	-	R	R	R	R	R	R	R	R	R	R	R	R	R	R	R	R	R	R	R	R	R	-	R	R	-	-	R	R	R	-	R	R	R	R	R	R	R	R	R	R
PA2354_371	A	A	A	A	A	A	A	A	-	A	A	A	A	A	A	A	A	A	A	A	A	A	A	A	A	A	A	A	A	A	-	A	A	-	-	A	A	A	-	A	A	A	A	A	A	A	A	A	A
PA2354_373	R	R	R	R	R	R	R	R	-	R	R	R	R	R	R	R	R	R	R	R	R	R	R	R	R	R	R	R	R	R	-	R	R	-	-	R	R	R	-	R	R	R	R	R	R	R	R	R	R
PA2354_374	L	L	L	L	L	L	L	L	-	L	L	L	L	L	L	L	L	L	L	L	L	L	L	L	L	L	L	L	L	L	-	L	L	-	-	L	L	L	-	L	L	L	L	L	L	L	L	L	L
PA2354_375	S	S	S	S	S	S	S	S	-	S	S	S	S	S	S	S	S	S	S	S	S	S	S	S	S	S	S	S	S	S	-	S	S	-	-	S	S	S	-	S	S	S	S	S	S	S	S	S	S
PA2354_376	I	I	I	I	I	I	I	I	-	I	I	I	I	I	I	I	I	I	I	I	I	I	I	I	I	I	I	I	I	I	-	I	I	-	-	I	I	I	-	I	I	I	I	I	I	I	I	I	I
PA4268_59	N	N	N	N	N	N	N	N	N	N	none	N	N	N	N	N	N	N	N	N	N	N	N	N	N	N	N	N	N	N	N	N	N	N	N	N	N	N	N	N	N	N	N	N	N	N	N	N	N
PA3622_268	L	L	L	L	L	L	L	L	L	L	L	L	L	L	L	L	L	L	L	L	L	L	L	L	L	L	L	L	L	L	L	L	L	L	L	L	L	L	L	L	L	L	L	L	L	L	L	L	L
PA2354_372	V	V	V	V	V	V	V	V	-	V	V	V	V	V	V	V	V	V	V	V	V	V	V	V	V	V	V	V	V	V	-	V	V	-	-	V	V	V	-	V	V	V	V	V	V	V	V	V	V
PA2354_363	G	G	G	G	G	G	G	G	V	G	G	G	G	G	G	G	G	G	G	G	G	G	G	G	G	G	G	G	G	G	L	G	G	L	L	G	G	G	L	G	G	G	G	G	G	G	G	G	G
PA2354_364	Q	Q	Q	Q	Q	Q	Q	Q	V	Q	Q	Q	Q	Q	Q	Q	L	Q	Q	Q	Q	Q	Q	Q	Q	Q	Q	Q	Q	Q	Y	Q	Q	Y	Y	Q	Q	Q	Y	Q	Q	Q	Q	Q	Q	Q	Q	Q	Q
PA2354_368	G	G	G	G	G	G	G	G	G	G	G	G	G	G	G	G	G	G	G	G	G	G	G	G	G	G	G	G	G	G	-	G	G	-	-	G	G	G	-	G	G	G	G	G	G	G	G	G	G
PA4268_77	H	H	H	H	H	H	H	H	H	H	none	H	H	H	H	H	H	H	H	H	H	H	H	H	H	H	H	H	H	H	H	H	R	H	H	H	H	H	H	H	H	H	H	H	H	H	H	H	H
PA4284_958	G	G	G	G	G	G	G	G	G	G	G	G	G	G	G	G	G	G	G	G	G	G	G	G	G	G	G	G	G	G	G	G	G	G	G	G	G	G	G	G	G	G	G	G	G	G	G	G	G
PA5284_111	T	T	T	T	T	T	T	T	T	A	T	T	T	T	T	T	T	T	T	T	T	T	T	T	T	T	T	T	T	T	T	T	T	T	T	T	T	T	T	T	T	T	T	T	T	T	T	T	-
PA4091_216	D	D	D	D	D	D	D	D	D	D	D	D	D	D	D	D	D	D	D	D	D	D	D	D	D	D	D	D	D	D	-	D	D	D	-	D	D	D	-	D	D	D	D	D	D	D	D	D	D
PA4903_137	A	A	A	A	A	A	A	A	A	A	A	A	A	A	A	A	A	A	A	A	A	A	A	A	A	A	A	A	A	A	A	A	A	A	A	A	A	A	A	A	A	A	A	A	A	A	A	A	A
PA2353_233	T	T	T	A	T	T	T	T	D	T	T	D	A	T	A	A	A	T	T	T	T	T	T	T	T	T	A	T	T	T	D	T	T	D	D	T	T	T	D	T	T	T	T	T	T	T	T	T	T
PA1316_220	G	G	G	G	G	G	G	G	G	G	G	G	G	G	G	G	G	G	G	G	G	G	G	G	G	G	G	G	G	G	G	G	G	G	G	G	G	G	G	G	G	G	G	G	G	G	G	G	G
PA2353_231	A	A	A	V	A	A	A	A	Q	A	A	Q	V	A	V	V	V	A	A	A	A	A	A	A	A	A	V	A	A	A	Q	A	A	Q	Q	A	A	A	Q	A	A	A	A	A	A	A	A	A	A
PA4588_321	T	T	T	T	T	T	T	T	T	T	T	T	T	T	T	T	T	T	T	T	T	T	T	T	T	T	T	T	T	T	T	T	T	T	T	T	T	T	T	T	T	T	T	T	T	T	T	T	T
PA2353_246	H	H	H	R	H	H	H	H	R	H	H	R	R	H	R	R	R	H	H	H	H	H	H	H	H	H	R	H	H	H	R	H	H	R	R	H	H	H	R	H	H	H	H	H	H	H	H	H	H
PA0023_307	R	R	R	R	R	R	R	R	R	R	R	R	R	R	R	R	R	R	R	R	R	R	R	R	R	R	V	R	R	R	R	R	R	R	R	R	R	R	R	R	R	R	R	R	R	R	R	R	R
PA4848_68	A	A	A	A	A	A	A	A	A	A	A	A	A	A	A	A	A	A	A	A	A	A	A	A	A	A	A	A	A	A	A	A	A	A	A	A	A	A	A	A	A	A	A	A	A	A	A	A	A
PA3036_228	T	T	T	T	T	T	T	T	T	T	T	T	T	T	T	T	T	T	T	T	T	T	T	T	T	T	T	T	T	T	T	T	T	T	T	T	T	T	T	T	T	T	T	T	T	T	T	T	T
PA4785_148	K	K	K	K	K	K	K	K	K	K	K	K	K	K	K	K	K	K	K	K	K	K	K	K	K	K	K	K	K	-	K	K	K	K	K	-	K	K	K	K	K	K	K	K	K	K	K	K	K
PA3545_379	E	E	E	E	E	E	E	E	E	E	E	E	E	E	E	E	E	E	E	E	E	E	E	E	E	E	E	E	E	E	E	E	E	E	E	E	E	E	E	E	E	E	E	E	E	E	E	E	E
PA2353_240	H	H	H	H	H	H	H	H	N	H	H	N	H	H	H	H	H	H	H	H	H	H	H	H	H	H	H	H	H	H	N	H	H	N	N	H	H	H	N	H	H	H	H	H	H	H	H	H	H
PA2302_765	A	A	A	A	-	-	A	A	D	A	A	-	A	A	A	A	A	A	A	A	A	A	A	A	A	-	A	A	A	-	D	A	A	D	D	A	A	A	D	A	A	A	A	A	A	A	A	A	-
PA2872_2	T	T	T	T	T	T	T	T	T	T	T	-	T	T	T	T	T	T	T	T	T	T	T	T	T	T	T	T	T	T	T	T	T	T	T	T	T	T	T	T	T	T	T	T	T	T	T	T	T
PA2353_243	L	L	L	L	L	L	L	L	I	L	L	I	L	L	L	L	L	L	L	L	L	L	L	L	L	L	L	L	L	L	I	L	L	I	I	L	L	L	I	L	L	L	L	L	L	L	L	L	L
PA2353_242	P	P	P	P	P	P	P	P	E	P	P	E	P	P	P	P	P	P	P	P	P	P	P	P	P	P	P	P	P	P	E	P	P	E	E	P	P	P	E	P	P	P	P	P	P	P	P	P	P
PA2353_236	I	I	I	I	I	I	I	I	L	I	I	L	I	I	I	I	I	I	I	I	I	I	I	I	I	I	I	I	I	I	L	I	I	L	L	I	I	I	L	I	I	I	I	I	I	I	I	I	I
PA2353_312	D	D	D	D	D	D	D	D	-	D	D	-	D	D	D	D	D	D	D	D	D	D	D	D	D	D	D	D	D	G	-	D	D	-	-	G	D	D	-	D	D	D	D	D	D	D	D	D	D
[truncated: 587 more columns]

## Sheet: Sheet 3
Small insertion variants from isolates other than PAO1
Each row represents the reference protein, genome id is connected to the gene number by the second last underscore sign, connected to the locus number by the final underscore sign
Each column represents 636 genomes, and host disease information is recorded in row beneath (nonCF or CF)
Each cell represents the amino acid residues (X : unknown amino acid, Dash : presence of homologue but deletion of amino acid residue, None : absence of homologue)
Both residues varying from the reference residue and deletions were treated as mutations in Pyseer
	105738_3985	105777_3982	105819_3987	105880_3984	140_7096	142_7186	14650_3305	14651_3307	18A_661	19660_593	2192_82	39016_153	6077_592	97_6674	AU10014_3929	AU10015_3930	AU10241_3928	AU10272_3944	AU10409_3943	AU10410_3945	AU10502_3951	AU10583_3942	AU10658_3957	AU10713_3962	AU10756_3976	AU10836_3971	AU11866_3924	AU11990_3972	AU11991_3953	AU1215_3919	AU12175_3935	AU12424_3952	AU13210_3955	AU13212_3936	AU13213_3939	AU13626_3916	AU15431_3938	AU16821_3946	AU16960_3940	AU17091_3960	AU17550_3959	AU17907_3949	AU17965_3981	AU18068_3967	AU18132_3963	AU18274_3954	AU19319_3964	AU19803_3956	AU20671_3977
	nonCF	nonCF	nonCF	nonCF	nonCF	nonCF	nonCF	nonCF	CF	nonCF	CF	nonCF	nonCF	nonCF	CF	CF	CF	CF	CF	CF	CF	CF	CF	CF	CF	CF	CF	CF	CF	CF	CF	CF	CF	CF	CF	CF	CF	CF	CF	CF	CF	CF	CF	CF	CF	CF	CF	CF	CF
AU17965_3981_04951_162	-	-	-	-	-	-	S	-	-	-	-	-	-	-	-	-	-	-	-	-	-	-	-	-	-	-	-	-	-	-	-	-	-	-	-	-	-	-	-	-	-	-	S	-	-	-	-	-	-
AU17965_3981_04951_163	-	-	-	-	-	-	L	-	-	-	-	-	-	-	-	-	-	-	-	-	-	-	-	-	-	-	-	-	-	-	-	-	-	-	-	-	-	-	-	-	-	-	L	-	-	-	-	-	-
AU17965_3981_04951_164	-	-	-	-	-	-	I	-	-	-	-	-	-	-	-	-	-	-	-	-	-	-	-	-	-	-	-	-	-	-	-	-	-	-	-	-	-	-	-	-	-	-	I	-	-	-	-	-	-
105738_3985_01941_57	G	G	G	G	G	G	G	G	G	G	G	G	G	G	G	G	G	G	G	G	G	G	G	G	G	G	G	G	G	G	G	G	G	G	G	G	G	G	G	G	G	G	G	G	G	G	G	G	G
AZPAE14712_2411_01394_206	G	G	G	G	G	G	G	G	-	G	G	-	G	G	G	G	G	G	G	G	G	G	G	G	G	G	G	G	G	G	-	G	G	-	-	G	G	G	-	G	G	G	G	G	G	G	G	G	G
AZPAE14712_2411_01394_198	-	-	-	-	-	-	-	-	P	-	-	P	-	-	-	-	-	-	-	-	-	-	-	-	-	-	-	-	-	-	P	-	-	P	P	-	-	-	P	-	-	-	-	-	-	-	-	-	-
AZPAE14712_2411_01394_200	-	-	-	-	-	-	-	-	R	-	-	R	-	-	-	-	-	-	-	-	-	-	-	-	-	-	-	-	-	-	R	-	-	R	R	-	-	-	R	-	-	-	-	-	-	-	-	-	-
AZPAE15072_2259_00589_283	A	A	A	A	A	A	A	A	A	A	A	A	A	A	A	A	A	A	A	A	A	A	A	A	A	A	A	A	A	A	A	A	A	A	A	A	A	A	A	A	A	A	A	A	A	A	A	A	A
AZPAE15072_2259_00888_176	A	A	A	A	A	A	A	A	A	A	A	A	A	A	A	A	A	A	A	A	A	A	A	A	A	A	A	A	A	A	A	A	A	A	A	A	A	A	A	A	A	A	A	A	A	A	A	A	A
AZPAE15072_2259_02084_305	E	E	E	E	E	E	E	E	E	E	E	E	E	E	E	E	E	E	E	E	E	E	E	E	E	E	E	E	E	-	E	E	E	E	E	E	E	E	E	E	E	E	E	E	E	E	E	E	E
AZPAE15072_2259_03267_216	D	D	D	D	D	D	D	D	D	D	D	D	D	D	D	D	D	D	D	D	D	D	D	D	D	D	D	D	D	D	-	D	D	D	-	D	D	D	-	D	D	D	D	D	D	D	D	D	D
AZPAE15072_2259_00011_111	T	T	T	T	T	T	T	T	T	A	T	T	T	T	T	T	T	T	T	T	T	T	T	T	T	T	T	T	T	T	T	T	T	T	T	T	T	T	T	T	T	T	T	T	T	T	T	T	-
AZPAE15072_2259_00161_307	R	R	R	R	R	R	R	R	R	R	R	R	R	R	R	R	R	R	R	R	R	R	R	R	R	R	V	R	R	R	R	R	R	R	R	R	R	R	R	R	R	R	R	R	R	R	R	R	R
AZPAE15072_2259_01307_562	A	A	A	A	A	A	A	A	A	A	A	A	A	A	A	A	A	A	A	A	A	A	A	A	A	A	A	A	A	A	A	A	A	A	A	A	A	A	A	A	A	A	A	A	A	A	A	A	A
AZPAE15072_2259_03078_220	G	G	G	G	G	G	G	G	G	G	G	G	G	G	G	G	G	G	G	G	G	G	G	G	G	G	G	G	G	G	G	G	G	G	G	G	G	G	G	G	G	G	G	G	G	G	G	G	G
AZPAE14712_2411_01394_202	S	S	S	S	S	S	S	S	-	S	S	-	S	S	S	S	S	S	S	S	S	S	S	S	S	S	S	S	S	S	-	S	S	-	-	S	S	S	-	S	S	S	S	S	S	S	S	S	S
AZPAE15072_2259_03600_242	V	V	V	V	V	V	V	V	V	V	V	V	V	V	V	V	V	V	V	V	V	V	V	V	V	V	V	V	V	V	V	V	V	V	V	V	V	V	V	V	V	V	V	V	V	V	V	V	V
AZPAE15072_2259_02833_242	P	P	P	P	P	P	P	P	P	P	P	P	P	P	P	P	P	P	P	P	P	P	P	P	P	P	P	P	P	P	P	P	P	P	P	P	P	P	P	P	P	P	P	P	P	P	P	P	P
AZPAE15072_2259_04340_358	A	A	A	A	A	A	A	A	A	A	A	A	A	A	A	A	A	A	A	A	A	H	A	A	A	A	A	A	A	A	A	A	A	A	A	A	A	A	A	A	A	A	A	H	A	A	A	A	A
[truncated: 587 more columns]
