# Supplementary material for: Genome-wide association study of signature genetic alterations among pseudomonas aeruginosa cystic fibrosis isolates
Source: PLoS Pathog. 2021 Jun 23;17(6):e1009681. doi: 10.1371/journal.ppat.1009681 (PMC8274868; doi:10.1371/journal.ppat.1009681)
Supplement: S5 Data — (XLSX) [file ppat.1009681.s011.xlsx]

## Sheet: Sheet1
This table presents blastp search of 636 genomes using the database of 238 Ydjn homologs downloaded from Uniprot, and the top hits with the highest bit-score were extracted and listed below.
qseqid (Uniprot entry number)	sseqid	pident	length	mistatch	gapopen	qstart	qend	sstart	send	evalue	bit-score
I7B5V4	T36994_6869_00987	97.624	463	11	0	1	463	1	463	0	883
A0A173KV73	AZPAE14930_2275_01708	38.761	436	251	6	9	431	12	444	2.14e-96	294
A0A173KV73	105738_3985_05359	38.761	436	251	6	9	431	12	444	7.62e-96	293
A0A173KV73	105777_3982_04460	38.761	436	251	6	9	431	12	444	8.3e-96	293
A0A173KV73	105819_3987_03571	38.761	436	251	6	9	431	12	444	8.12e-96	293
A0A173KV73	105880_3984_03762	38.761	436	251	6	9	431	12	444	7.79e-96	293
A0A173KV73	140_7096_04636	38.761	436	251	6	9	431	12	444	7.58e-96	293
A0A173KV73	142_7186_05663	38.761	436	251	6	9	431	12	444	7.57e-96	293
A0A173KV73	14650_3305_00438	38.761	436	251	6	9	431	12	444	7.24e-96	293
A0A173KV73	14651_3307_01178	38.761	436	251	6	9	431	12	444	7.54e-96	293
A0A173KV73	18A_661_04636	38.761	436	251	6	9	431	12	444	6.8e-96	293
A0A173KV73	19660_593_05916	38.761	436	251	6	9	431	12	444	7.6e-96	293
A0A173KV73	2192_82_03979	38.761	436	251	6	9	431	12	444	7.68e-96	293
A0A173KV73	39016_153_06189	38.761	436	251	6	9	431	12	444	7.4e-96	293
A0A173KV73	6077_592_06021	38.761	436	251	6	9	431	12	444	7.86e-96	293
A0A173KV73	97_6674_06386	38.761	436	251	6	9	431	12	444	7.81e-96	293
A0A173KV73	AU10014_3929_00774	38.761	436	251	6	9	431	12	444	7.35e-96	293
A0A173KV73	AU10015_3930_00864	38.761	436	251	6	9	431	12	444	7.53e-96	293
A0A173KV73	AU10241_3928_00069	38.761	436	251	6	9	431	12	444	7.36e-96	293
A0A173KV73	AU10272_3944_01144	38.761	436	251	6	9	431	12	444	7.42e-96	293
A0A173KV73	AU10409_3943_00807	38.761	436	251	6	9	431	12	444	7.28e-96	293
A0A173KV73	AU10410_3945_01177	38.761	436	251	6	9	431	12	444	7.41e-96	293
A0A173KV73	AU10502_3951_04773	38.761	436	251	6	9	431	12	444	7.13e-96	293
A0A173KV73	AU10583_3942_05734	38.761	436	251	6	9	431	12	444	7.19e-96	293
A0A173KV73	AU10658_3957_00051	38.761	436	251	6	9	431	12	444	7.16e-96	293
A0A173KV73	AU10713_3962_05636	38.761	436	251	6	9	431	12	444	5.31e-96	293
A0A173KV73	AU10756_3976_00487	38.761	436	251	6	9	431	12	444	7.7e-96	293
A0A173KV73	AU10836_3971_00620	38.761	436	251	6	9	431	12	444	7.32e-96	293
A0A173KV73	AU11866_3924_01059	38.761	436	251	6	9	431	12	444	7.26e-96	293
A0A173KV73	AU11990_3972_05525	38.761	436	251	6	9	431	12	444	7.13e-96	293
A0A173KV73	AU11991_3953_05316	38.761	436	251	6	9	431	12	444	7.13e-96	293
A0A173KV73	AU1215_3919_05761	38.761	436	251	6	9	431	12	444	7.31e-96	293
A0A173KV73	AU12175_3935_05380	38.761	436	251	6	9	431	12	444	7.34e-96	293
A0A173KV73	AU12424_3952_05513	38.761	436	251	6	9	431	12	444	7.14e-96	293
A0A173KV73	AU13210_3955_05673	38.761	436	251	6	9	431	12	444	7.07e-96	293
A0A173KV73	AU13212_3936_04152	38.761	436	251	6	9	431	12	444	7.35e-96	293
A0A173KV73	AU13213_3939_05674	38.761	436	251	6	9	431	12	444	7.34e-96	293
A0A173KV73	AU13626_3916_05648	38.761	436	251	6	9	431	12	444	7.25e-96	293
A0A173KV73	AU15431_3938_00482	38.761	436	251	6	9	431	12	444	7.38e-96	293
A0A173KV73	AU16821_3946_00895	38.761	436	251	6	9	431	12	444	7.41e-96	293
A0A173KV73	AU16960_3940_05751	38.761	436	251	6	9	431	12	444	7.33e-96	293
A0A173KV73	AU17091_3960_00360	38.761	436	251	6	9	431	12	444	7.09e-96	293
A0A173KV73	AU17550_3959_04400	38.761	436	251	6	9	431	12	444	7.1e-96	293
A0A173KV73	AU17907_3949_00832	38.761	436	251	6	9	431	12	444	7.18e-96	293
A0A173KV73	AU17965_3981_04645	38.761	436	251	6	9	431	12	444	7.58e-96	293
A0A173KV73	AU18068_3967_00502	38.761	436	251	6	9	431	12	444	7.18e-96	293
A0A173KV73	AU18132_3963_05231	38.761	436	251	6	9	431	12	444	7.07e-96	293
A0A173KV73	AU18274_3954_05716	38.761	436	251	6	9	431	12	444	7.11e-96	293
A0A173KV73	AU19319_3964_05655	38.761	436	251	6	9	431	12	444	7.1e-96	293
A0A173KV73	AU19803_3956_04861	38.761	436	251	6	9	431	12	444	6.97e-96	293
A0A173KV73	AU20671_3977_00593	38.761	436	251	6	9	431	12	444	7.74e-96	293
A0A173KV73	AU20916_3934_00790	38.761	436	251	6	9	431	12	444	7.68e-96	293
A0A173KV73	AU21076_3925_05659	38.761	436	251	6	9	431	12	444	7.04e-96	293
A0A173KV73	AU22632_3917_05086	38.761	436	251	6	9	431	12	444	6.85e-96	293
A0A173KV73	AU2342_3932_05861	38.761	436	251	6	9	431	12	444	7.5e-96	293
A0A173KV73	AU24156_3969_00067	38.761	436	251	6	9	431	12	444	7.18e-96	293
A0A173KV73	AU24526_3974_05258	38.761	436	251	6	9	431	12	444	7.09e-96	293
A0A173KV73	AU24787_3918_00482	38.761	436	251	6	9	431	12	444	6.92e-96	293
A0A173KV73	AU24807_3978_00384	38.761	436	251	6	9	431	12	444	7.56e-96	293
A0A173KV73	AU25116_3973_05714	38.761	436	251	6	9	431	12	444	7.1e-96	293
A0A173KV73	AU25210_3961_00857	38.761	436	251	6	9	431	12	444	7.1e-96	293
A0A173KV73	AU5471_3926_00314	38.761	436	251	6	9	431	12	444	7.43e-96	293
A0A173KV73	AU6462_3937_05678	38.761	436	251	6	9	431	12	444	7.53e-96	293
A0A173KV73	AU6854_3933_00870	38.761	436	251	6	9	431	12	444	7.61e-96	293
A0A173KV73	AU6923_3966_05496	38.761	436	251	6	9	431	12	444	7.31e-96	293
A0A173KV73	AU7032_3965_00288	38.761	436	251	6	9	431	12	444	7.39e-96	293
A0A173KV73	AU7198_3970_00703	38.761	436	251	6	9	431	12	444	7.35e-96	293
A0A173KV73	AU7511_3920_00713	38.761	436	251	6	9	431	12	444	7.24e-96	293
A0A173KV73	AU8251_3947_01019	38.761	436	251	6	9	431	12	444	7.12e-96	293
A0A173KV73	AU9017_3950_05432	38.761	436	251	6	9	431	12	444	7.15e-96	293
A0A173KV73	AU9381_3927_01198	38.761	436	251	6	9	431	12	444	7.55e-96	293
A0A173KV73	AU9739_3968_00682	38.761	436	251	6	9	431	12	444	7.72e-96	293
A0A173KV73	AU9899_3975_00255	38.761	436	251	6	9	431	12	444	7.06e-96	293
A0A173KV73	AZPAE12135_2382_04103	38.761	436	251	6	9	431	12	444	7.6e-96	293
A0A173KV73	AZPAE12136_2383_01331	38.761	436	251	6	9	431	12	444	7.11e-96	293
A0A173KV73	AZPAE12137_2384_02246	38.761	436	251	6	9	431	12	444	7.13e-96	293
A0A173KV73	AZPAE12138_2381_03659	38.761	436	251	6	9	431	12	444	7.38e-96	293
A0A173KV73	AZPAE12140_2385_01014	38.761	436	251	6	9	431	12	444	7.09e-96	293
A0A173KV73	AZPAE12142_2387_05239	38.761	436	251	6	9	431	12	444	6.61e-96	293
A0A173KV73	AZPAE12143_2388_03854	38.761	436	251	6	9	431	12	444	7.28e-96	293
A0A173KV73	AZPAE12144_2389_01624	38.761	436	251	6	9	431	12	444	7.24e-96	293
A0A173KV73	AZPAE12145_2391_01550	38.761	436	251	6	9	431	12	444	7.3e-96	293
A0A173KV73	AZPAE12146_2392_03052	38.761	436	251	6	9	431	12	444	7.13e-96	293
A0A173KV73	AZPAE12147_2394_02572	38.761	436	251	6	9	431	12	444	7.31e-96	293
A0A173KV73	AZPAE12148_2395_03162	38.761	436	251	6	9	431	12	444	7.52e-96	293
A0A173KV73	AZPAE12150_2396_03250	38.761	436	251	6	9	431	12	444	7.4e-96	293
A0A173KV73	AZPAE12151_2397_05177	38.761	436	251	6	9	431	12	444	7.18e-96	293
A0A173KV73	AZPAE12152_2398_03688	38.761	436	251	6	9	431	12	444	6.94e-96	293
A0A173KV73	AZPAE12153_2399_00890	38.761	436	251	6	9	431	12	444	7.02e-96	293
A0A173KV73	AZPAE12155_2570_03130	38.761	436	251	6	9	431	12	444	7.57e-96	293
A0A173KV73	AZPAE12409_2402_03906	38.761	436	251	6	9	431	12	444	7.57e-96	293
A0A173KV73	AZPAE12410_2404_05787	38.761	436	251	6	9	431	12	444	7.28e-96	293
A0A173KV73	AZPAE12411_2405_03368	38.761	436	251	6	9	431	12	444	7.19e-96	293
A0A173KV73	AZPAE12413_2407_00140	38.761	436	251	6	9	431	12	444	7.58e-96	293
A0A173KV73	AZPAE12414_2408_01599	38.761	436	251	6	9	431	12	444	7.58e-96	293
A0A173KV73	AZPAE12415_2409_00676	38.761	436	251	6	9	431	12	444	7.59e-96	293
A0A173KV73	AZPAE12416_2410_00280	38.761	436	251	6	9	431	12	444	7.3e-96	293
A0A173KV73	AZPAE12417_2412_03993	38.761	436	251	6	9	431	12	444	7.18e-96	293
A0A173KV73	AZPAE12418_2413_03244	38.761	436	251	6	9	431	12	444	7.58e-96	293
A0A173KV73	AZPAE12419_2414_01336	38.761	436	251	6	9	431	12	444	7.1e-96	293
A0A173KV73	AZPAE12420_2415_05691	38.761	436	251	6	9	431	12	444	7.07e-96	293
A0A173KV73	AZPAE12421_2572_02119	38.761	436	251	6	9	431	12	444	7.04e-96	293
A0A173KV73	AZPAE12422_2416_04696	38.761	436	251	6	9	431	12	444	7.09e-96	293
A0A173KV73	AZPAE12423_2418_02211	38.761	436	251	6	9	431	12	444	7.32e-96	293
A0A173KV73	AZPAE13756_2573_02994	38.761	436	251	6	9	431	12	444	8.24e-96	293
A0A173KV73	AZPAE13757_2337_02420	38.761	436	251	6	9	431	12	444	7.28e-96	293
A0A173KV73	AZPAE14352_2349_00368	38.761	436	251	6	9	431	12	444	7.36e-96	293
A0A173KV73	AZPAE14353_2350_04992	38.761	436	251	6	9	431	12	444	7.69e-96	293
A0A173KV73	AZPAE14372_2561_00570	38.761	436	251	6	9	431	12	444	7.64e-96	293
A0A173KV73	AZPAE14373_2355_05030	38.761	436	251	6	9	431	12	444	7.17e-96	293
A0A173KV73	AZPAE14379_2563_05657	38.761	436	251	6	9	431	12	444	7.1e-96	293
A0A173KV73	AZPAE14381_2356_05197	38.761	436	251	6	9	431	12	444	7.61e-96	293
A0A173KV73	AZPAE14393_2359_00853	38.761	436	251	6	9	431	12	444	7.57e-96	293
A0A173KV73	AZPAE14395_2361_02859	38.761	436	251	6	9	431	12	444	7.17e-96	293
A0A173KV73	AZPAE14398_2565_03613	38.761	436	251	6	9	431	12	444	7.55e-96	293
A0A173KV73	AZPAE14402_2362_01650	38.761	436	251	6	9	431	12	444	7.29e-96	293
A0A173KV73	AZPAE14403_2363_00836	38.761	436	251	6	9	431	12	444	7.81e-96	293
A0A173KV73	AZPAE14404_2364_03936	38.761	436	251	6	9	431	12	444	7.45e-96	293
A0A173KV73	AZPAE14410_2365_01995	38.761	436	251	6	9	431	12	444	7.12e-96	293
A0A173KV73	AZPAE14415_2366_03555	38.761	436	251	6	9	431	12	444	7.85e-96	293
A0A173KV73	AZPAE14437_2369_06089	38.761	436	251	6	9	431	12	444	7.55e-96	293
A0A173KV73	AZPAE14441_2370_01853	38.761	436	251	6	9	431	12	444	7.63e-96	293
A0A173KV73	AZPAE14442_2371_05779	38.761	436	251	6	9	431	12	444	7.88e-96	293
A0A173KV73	AZPAE14443_2372_05768	38.761	436	251	6	9	431	12	444	7.13e-96	293
A0A173KV73	AZPAE14453_2373_02573	38.761	436	251	6	9	431	12	444	7.91e-96	293
A0A173KV73	AZPAE14499_2375_01543	38.761	436	251	6	9	431	12	444	7.53e-96	293
A0A173KV73	AZPAE14505_2376_01040	38.761	436	251	6	9	431	12	444	7.67e-96	293
A0A173KV73	AZPAE14509_2377_00011	38.761	436	251	6	9	431	12	444	7.36e-96	293
A0A173KV73	AZPAE14526_2378_02715	38.761	436	251	6	9	431	12	444	7.14e-96	293
A0A173KV73	AZPAE14533_2567_04442	38.761	436	251	6	9	431	12	444	7.5e-96	293
A0A173KV73	AZPAE14538_2380_02390	38.761	436	251	6	9	431	12	444	7.09e-96	293
A0A173KV73	AZPAE14550_2296_01643	38.761	436	251	6	9	431	12	444	7.16e-96	293
A0A173KV73	AZPAE14554_2295_02802	38.761	436	251	6	9	431	12	444	7.97e-96	293
A0A173KV73	AZPAE14557_2297_02090	38.761	436	251	6	9	431	12	444	7.63e-96	293
A0A173KV73	AZPAE14566_2299_02671	38.761	436	251	6	9	431	12	444	7.74e-96	293
A0A173KV73	AZPAE14570_2298_02265	38.761	436	251	6	9	431	12	444	7.96e-96	293
A0A173KV73	AZPAE14687_2548_00090	38.761	436	251	6	9	431	12	444	7.85e-96	293
A0A173KV73	AZPAE14690_2301_00759	38.761	436	251	6	9	431	12	444	7.58e-96	293
A0A173KV73	AZPAE14691_2303_05710	38.761	436	251	6	9	431	12	444	7.15e-96	293
A0A173KV73	AZPAE14694_2305_05908	38.761	436	251	6	9	431	12	444	7.72e-96	293
A0A173KV73	AZPAE14695_2306_06056	38.761	436	251	6	9	431	12	444	7.54e-96	293
A0A173KV73	AZPAE14697_2307_01748	38.761	436	251	6	9	431	12	444	7.26e-96	293
A0A173KV73	AZPAE14698_2308_03878	38.761	436	251	6	9	431	12	444	7.01e-96	293
A0A173KV73	AZPAE14700_2310_00193	38.761	436	251	6	9	431	12	444	7.59e-96	293
A0A173KV73	AZPAE14701_2550_06335	38.761	436	251	6	9	431	12	444	7.79e-96	293
A0A173KV73	AZPAE14705_2352_03557	38.761	436	251	6	9	431	12	444	7.7e-96	293
A0A173KV73	AZPAE14708_2353_00153	38.761	436	251	6	9	431	12	444	7.51e-96	293
A0A173KV73	AZPAE14710_2344_05254	38.761	436	251	6	9	431	12	444	7.59e-96	293
A0A173KV73	AZPAE14711_2417_04829	38.761	436	251	6	9	431	12	444	7.98e-96	293
A0A173KV73	AZPAE14712_2411_01456	38.761	436	251	6	9	431	12	444	7.83e-96	293
A0A173KV73	AZPAE14715_2390_02190	38.761	436	251	6	9	431	12	444	8e-96	293
A0A173KV73	AZPAE14717_2568_01852	38.761	436	251	6	9	431	12	444	7.86e-96	293
A0A173KV73	AZPAE14718_2562_04005	38.761	436	251	6	9	431	12	444	7.72e-96	293
A0A173KV73	AZPAE14719_2403_01346	38.761	436	251	6	9	431	12	444	7.67e-96	293
A0A173KV73	AZPAE14722_2386_02896	38.761	436	251	6	9	431	12	444	7.63e-96	293
A0A173KV73	AZPAE14724_2354_05527	38.761	436	251	6	9	431	12	444	7.94e-96	293
A0A173KV73	AZPAE14726_2315_02303	38.761	436	251	6	9	431	12	444	7.74e-96	293
A0A173KV73	AZPAE14727_2551_06800	38.761	436	251	6	9	431	12	444	8.16e-96	293
A0A173KV73	AZPAE14730_2317_03301	38.761	436	251	6	9	431	12	444	7.68e-96	293
A0A173KV73	AZPAE14731_2553_01473	38.761	436	251	6	9	431	12	444	7.03e-96	293
A0A173KV73	AZPAE14732_2318_04895	38.761	436	251	6	9	431	12	444	7.61e-96	293
A0A173KV73	AZPAE14809_2319_04754	38.761	436	251	6	9	431	12	444	7.03e-96	293
A0A173KV73	AZPAE14810_2320_03674	38.761	436	251	6	9	431	12	444	7.13e-96	293
A0A173KV73	AZPAE14811_2321_02640	38.761	436	251	6	9	431	12	444	7.87e-96	293
A0A173KV73	AZPAE14812_2322_02405	38.761	436	251	6	9	431	12	444	8e-96	293
A0A173KV73	AZPAE14813_2323_02873	38.761	436	251	6	9	431	12	444	7.25e-96	293
A0A173KV73	AZPAE14814_2324_02566	38.761	436	251	6	9	431	12	444	7.72e-96	293
A0A173KV73	AZPAE14816_2554_02727	38.761	436	251	6	9	431	12	444	7.56e-96	293
A0A173KV73	AZPAE14817_2326_02198	38.761	436	251	6	9	431	12	444	7.15e-96	293
A0A173KV73	AZPAE14818_2327_05666	38.761	436	251	6	9	431	12	444	7.08e-96	293
A0A173KV73	AZPAE14820_2329_04401	38.761	436	251	6	9	431	12	444	8.77e-96	293
A0A173KV73	AZPAE14823_2332_03835	38.761	436	251	6	9	431	12	444	7.72e-96	293
A0A173KV73	AZPAE14825_2334_04923	38.761	436	251	6	9	431	12	444	7.27e-96	293
A0A173KV73	AZPAE14826_2335_02910	38.761	436	251	6	9	431	12	444	7.98e-96	293
A0A173KV73	AZPAE14827_2555_00942	38.761	436	251	6	9	431	12	444	8.25e-96	293
A0A173KV73	AZPAE14828_2336_01155	38.761	436	251	6	9	431	12	444	7.74e-96	293
A0A173KV73	AZPAE14829_2288_03945	38.761	436	251	6	9	431	12	444	7.88e-96	293
A0A173KV73	AZPAE14831_2546_01838	38.761	436	251	6	9	431	12	444	8.05e-96	293
A0A173KV73	AZPAE14832_2545_02253	38.761	436	251	6	9	431	12	444	7.29e-96	293
A0A173KV73	AZPAE14836_2292_00478	38.761	436	251	6	9	431	12	444	7.27e-96	293
A0A173KV73	AZPAE14837_2293_02870	38.761	436	251	6	9	431	12	444	7.23e-96	293
A0A173KV73	AZPAE14838_2547_03307	38.761	436	251	6	9	431	12	444	7.97e-96	293
A0A173KV73	AZPAE14839_2294_00749	38.761	436	251	6	9	431	12	444	7.46e-96	293
A0A173KV73	AZPAE14840_2515_02010	38.761	436	251	6	9	431	12	444	7.94e-96	293
A0A173KV73	AZPAE14841_2094_02712	38.761	436	251	6	9	431	12	444	7.72e-96	293
A0A173KV73	AZPAE14844_2098_00314	38.761	436	251	6	9	431	12	444	7.56e-96	293
A0A173KV73	AZPAE14845_2099_01047	38.761	436	251	6	9	431	12	444	7.36e-96	293
A0A173KV73	AZPAE14846_2101_00224	38.761	436	251	6	9	431	12	444	7.62e-96	293
A0A173KV73	AZPAE14847_2102_01908	38.761	436	251	6	9	431	12	444	7.17e-96	293
A0A173KV73	AZPAE14848_2104_03732	38.761	436	251	6	9	431	12	444	7.02e-96	293
A0A173KV73	AZPAE14850_2103_06047	38.761	436	251	6	9	431	12	444	7.54e-96	293
A0A173KV73	AZPAE14851_2105_05775	38.761	436	251	6	9	431	12	444	7.45e-96	293
A0A173KV73	AZPAE14852_2106_00586	38.761	436	251	6	9	431	12	444	7.6e-96	293
A0A173KV73	AZPAE14855_2109_01431	38.761	436	251	6	9	431	12	444	7.07e-96	293
A0A173KV73	AZPAE14856_2111_02325	38.761	436	251	6	9	431	12	444	7.12e-96	293
A0A173KV73	AZPAE14857_2113_04290	38.761	436	251	6	9	431	12	444	7.68e-96	293
A0A173KV73	AZPAE14858_2114_02608	38.761	436	251	6	9	431	12	444	7.45e-96	293
A0A173KV73	AZPAE14859_2115_05009	38.761	436	251	6	9	431	12	444	7.32e-96	293
A0A173KV73	AZPAE14860_2116_05784	38.761	436	251	6	9	431	12	444	7.62e-96	293
A0A173KV73	AZPAE14861_2117_02859	38.761	436	251	6	9	431	12	444	7.55e-96	293
A0A173KV73	AZPAE14863_2518_05112	38.761	436	251	6	9	431	12	444	7.84e-96	293
A0A173KV73	AZPAE14864_2119_00113	38.761	436	251	6	9	431	12	444	6.97e-96	293
A0A173KV73	AZPAE14866_2121_00069	38.761	436	251	6	9	431	12	444	7.26e-96	293
A0A173KV73	AZPAE14867_2122_00470	38.761	436	251	6	9	431	12	444	7.62e-96	293
A0A173KV73	AZPAE14868_2123_04053	38.761	436	251	6	9	431	12	444	7.19e-96	293
A0A173KV73	AZPAE14869_2519_01581	38.761	436	251	6	9	431	12	444	7.59e-96	293
A0A173KV73	AZPAE14871_2520_02794	38.761	436	251	6	9	431	12	444	7.84e-96	293
A0A173KV73	AZPAE14873_2127_01577	38.761	436	251	6	9	431	12	444	7e-96	293
A0A173KV73	AZPAE14874_2128_04762	38.761	436	251	6	9	431	12	444	7.68e-96	293
A0A173KV73	AZPAE14875_2129_00687	38.761	436	251	6	9	431	12	444	7.84e-96	293
A0A173KV73	AZPAE14876_2130_05106	38.761	436	251	6	9	431	12	444	7.2e-96	293
A0A173KV73	AZPAE14877_2132_04736	38.761	436	251	6	9	431	12	444	7.1e-96	293
A0A173KV73	AZPAE14878_2522_03477	38.761	436	251	6	9	431	12	444	7.81e-96	293
A0A173KV73	AZPAE14879_2133_02386	38.761	436	251	6	9	431	12	444	7.06e-96	293
A0A173KV73	AZPAE14882_2137_04277	38.761	436	251	6	9	431	12	444	7.32e-96	293
A0A173KV73	AZPAE14883_2139_01768	38.761	436	251	6	9	431	12	444	5.43e-96	293
A0A173KV73	AZPAE14884_2140_02378	38.761	436	251	6	9	431	12	444	7.32e-96	293
A0A173KV73	AZPAE14885_2141_03255	38.761	436	251	6	9	431	12	444	7.15e-96	293
A0A173KV73	AZPAE14889_2146_05273	38.761	436	251	6	9	431	12	444	7.31e-96	293
A0A173KV73	AZPAE14891_2148_02785	38.761	436	251	6	9	431	12	444	7.31e-96	293
A0A173KV73	AZPAE14892_2149_05435	38.761	436	251	6	9	431	12	444	7.39e-96	293
A0A173KV73	AZPAE14893_2150_05272	38.761	436	251	6	9	431	12	444	7.53e-96	293
A0A173KV73	AZPAE14894_2152_00807	38.761	436	251	6	9	431	12	444	7.84e-96	293
A0A173KV73	AZPAE14895_2153_01836	38.761	436	251	6	9	431	12	444	7.15e-96	293
A0A173KV73	AZPAE14897_2156_02121	38.761	436	251	6	9	431	12	444	7.2e-96	293
A0A173KV73	AZPAE14898_2157_05410	38.761	436	251	6	9	431	12	444	7.34e-96	293
A0A173KV73	AZPAE14899_2158_00116	38.761	436	251	6	9	431	12	444	7.21e-96	293
A0A173KV73	AZPAE14900_2159_01440	38.761	436	251	6	9	431	12	444	7.66e-96	293
A0A173KV73	AZPAE14902_2160_05873	38.761	436	251	6	9	431	12	444	7.76e-96	293
A0A173KV73	AZPAE14903_2525_03312	38.761	436	251	6	9	431	12	444	7.6e-96	293
A0A173KV73	AZPAE14904_2526_00462	38.761	436	251	6	9	431	12	444	7.72e-96	293
A0A173KV73	AZPAE14905_2542_02420	38.761	436	251	6	9	431	12	444	7.54e-96	293
A0A173KV73	AZPAE14908_2272_00580	38.761	436	251	6	9	431	12	444	7.7e-96	293
A0A173KV73	AZPAE14910_2112_03231	38.761	436	251	6	9	431	12	444	7.06e-96	293
A0A173KV73	AZPAE14911_2280_03185	38.761	436	251	6	9	431	12	444	7.66e-96	293
A0A173KV73	AZPAE14914_2276_01451	38.761	436	251	6	9	431	12	444	7.72e-96	293
A0A173KV73	AZPAE14917_2266_03557	38.761	436	251	6	9	431	12	444	7.14e-96	293
A0A173KV73	AZPAE14918_2093_02115	38.761	436	251	6	9	431	12	444	7.14e-96	293
A0A173KV73	AZPAE14919_2516_04172	38.761	436	251	6	9	431	12	444	7.02e-96	293
A0A173KV73	AZPAE14920_2270_04675	38.761	436	251	6	9	431	12	444	7.74e-96	293
A0A173KV73	AZPAE14921_2273_02715	38.761	436	251	6	9	431	12	444	7.66e-96	293
A0A173KV73	AZPAE14922_2161_02669	38.761	436	251	6	9	431	12	444	7.68e-96	293
A0A173KV73	AZPAE14924_2163_05050	38.761	436	251	6	9	431	12	444	7.91e-96	293
A0A173KV73	AZPAE14925_2165_03629	38.761	436	251	6	9	431	12	444	7.31e-96	293
A0A173KV73	AZPAE14927_2167_02300	38.761	436	251	6	9	431	12	444	7.74e-96	293
A0A173KV73	AZPAE14928_2168_05618	38.761	436	251	6	9	431	12	444	7.11e-96	293
A0A173KV73	AZPAE14931_2271_03860	38.761	436	251	6	9	431	12	444	7.19e-96	293
A0A173KV73	AZPAE14933_2285_01234	38.761	436	251	6	9	431	12	444	7.96e-96	293
A0A173KV73	AZPAE14934_2277_02333	38.761	436	251	6	9	431	12	444	7.18e-96	293
A0A173KV73	AZPAE14936_2264_03840	38.761	436	251	6	9	431	12	444	7.01e-96	293
A0A173KV73	AZPAE14938_2265_02527	38.761	436	251	6	9	431	12	444	7.74e-96	293
A0A173KV73	AZPAE14939_2541_00186	38.761	436	251	6	9	431	12	444	7.15e-96	293
A0A173KV73	AZPAE14942_2282_04071	38.761	436	251	6	9	431	12	444	7.63e-96	293
A0A173KV73	AZPAE14943_2169_03553	38.761	436	251	6	9	431	12	444	7.07e-96	293
A0A173KV73	AZPAE14945_2172_01534	38.761	436	251	6	9	431	12	444	7.74e-96	293
A0A173KV73	AZPAE14946_2174_00600	38.761	436	251	6	9	431	12	444	7.41e-96	293
A0A173KV73	AZPAE14947_2283_00851	38.761	436	251	6	9	431	12	444	7.31e-96	293
A0A173KV73	AZPAE14948_2176_04931	38.761	436	251	6	9	431	12	444	7.62e-96	293
A0A173KV73	AZPAE14950_2178_04211	38.761	436	251	6	9	431	12	444	7.06e-96	293
A0A173KV73	AZPAE14951_2527_02870	38.761	436	251	6	9	431	12	444	7.7e-96	293
A0A173KV73	AZPAE14952_2180_01161	38.761	436	251	6	9	431	12	444	7.16e-96	293
A0A173KV73	AZPAE14953_2181_06054	38.761	436	251	6	9	431	12	444	7.67e-96	293
A0A173KV73	AZPAE14954_2182_01608	38.761	436	251	6	9	431	12	444	7.2e-96	293
A0A173KV73	AZPAE14955_2183_02093	38.761	436	251	6	9	431	12	444	7.2e-96	293
A0A173KV73	AZPAE14956_2528_05501	38.761	436	251	6	9	431	12	444	7.72e-96	293
A0A173KV73	AZPAE14957_2529_05421	38.761	436	251	6	9	431	12	444	7.42e-96	293
A0A173KV73	AZPAE14958_2185_06215	38.761	436	251	6	9	431	12	444	7.98e-96	293
A0A173KV73	AZPAE14960_2530_02234	38.761	436	251	6	9	431	12	444	7.19e-96	293
A0A173KV73	AZPAE14961_2187_02344	38.761	436	251	6	9	431	12	444	7.28e-96	293
A0A173KV73	AZPAE14962_2188_02032	38.761	436	251	6	9	431	12	444	7.83e-96	293
A0A173KV73	AZPAE14963_2189_05510	38.761	436	251	6	9	431	12	444	7.24e-96	293
A0A173KV73	AZPAE14964_2190_06272	38.761	436	251	6	9	431	12	444	7.93e-96	293
A0A173KV73	AZPAE14967_2192_02750	38.761	436	251	6	9	431	12	444	7.35e-96	293
A0A173KV73	AZPAE14968_2194_06310	38.761	436	251	6	9	431	12	444	7.77e-96	293
A0A173KV73	AZPAE14969_2195_02246	38.761	436	251	6	9	431	12	444	7.63e-96	293
A0A173KV73	AZPAE14971_2198_00381	38.761	436	251	6	9	431	12	444	6.94e-96	293
A0A173KV73	AZPAE14972_2199_05218	38.761	436	251	6	9	431	12	444	7.15e-96	293
A0A173KV73	AZPAE14973_2201_04883	38.761	436	251	6	9	431	12	444	8.06e-96	293
A0A173KV73	AZPAE14974_2531_03685	38.761	436	251	6	9	431	12	444	7.93e-96	293
A0A173KV73	AZPAE14975_2202_01515	38.761	436	251	6	9	431	12	444	7.16e-96	293
A0A173KV73	AZPAE14976_2203_00282	38.761	436	251	6	9	431	12	444	7.47e-96	293
A0A173KV73	AZPAE14977_2205_00167	38.761	436	251	6	9	431	12	444	7.12e-96	293
A0A173KV73	AZPAE14980_2532_02526	38.761	436	251	6	9	431	12	444	7.63e-96	293
A0A173KV73	AZPAE14981_2208_01962	38.761	436	251	6	9	431	12	444	7.09e-96	293
A0A173KV73	AZPAE14982_2210_01741	38.761	436	251	6	9	431	12	444	7.24e-96	293
A0A173KV73	AZPAE14985_2213_01787	38.761	436	251	6	9	431	12	444	7.62e-96	293
A0A173KV73	AZPAE14986_2214_05873	38.761	436	251	6	9	431	12	444	7.28e-96	293
A0A173KV73	AZPAE14987_2215_00780	38.761	436	251	6	9	431	12	444	7.68e-96	293
A0A173KV73	AZPAE14988_2216_05465	38.761	436	251	6	9	431	12	444	7.22e-96	293
A0A173KV73	AZPAE14989_2217_02932	38.761	436	251	6	9	431	12	444	7.38e-96	293
A0A173KV73	AZPAE14991_2218_03210	38.761	436	251	6	9	431	12	444	7.28e-96	293
A0A173KV73	AZPAE14992_2219_00659	38.761	436	251	6	9	431	12	444	7.33e-96	293
A0A173KV73	AZPAE14993_2220_00209	38.761	436	251	6	9	431	12	444	7.7e-96	293
A0A173KV73	AZPAE14995_2222_00747	38.761	436	251	6	9	431	12	444	7.2e-96	293
A0A173KV73	AZPAE14996_2223_01501	38.761	436	251	6	9	431	12	444	7.3e-96	293
A0A173KV73	AZPAE14998_2225_02157	38.761	436	251	6	9	431	12	444	7.58e-96	293
A0A173KV73	AZPAE14999_2226_04599	38.761	436	251	6	9	431	12	444	7.24e-96	293
A0A173KV73	AZPAE15001_2228_02987	38.761	436	251	6	9	431	12	444	7.43e-96	293
A0A173KV73	AZPAE15003_2230_05210	38.761	436	251	6	9	431	12	444	7.76e-96	293
A0A173KV73	AZPAE15004_2231_02892	38.761	436	251	6	9	431	12	444	7.15e-96	293
A0A173KV73	AZPAE15005_2232_02099	38.761	436	251	6	9	431	12	444	7.76e-96	293
A0A173KV73	AZPAE15008_2235_03688	38.761	436	251	6	9	431	12	444	7.14e-96	293
A0A173KV73	AZPAE15010_2237_00784	38.761	436	251	6	9	431	12	444	7.9e-96	293
A0A173KV73	AZPAE15012_2239_00543	38.761	436	251	6	9	431	12	444	7.28e-96	293
A0A173KV73	AZPAE15013_2240_02221	38.761	436	251	6	9	431	12	444	7.17e-96	293
A0A173KV73	AZPAE15014_2241_00696	38.761	436	251	6	9	431	12	444	7.2e-96	293
A0A173KV73	AZPAE15016_2242_03020	38.761	436	251	6	9	431	12	444	7.53e-96	293
A0A173KV73	AZPAE15017_2244_03547	38.761	436	251	6	9	431	12	444	7.45e-96	293
A0A173KV73	AZPAE15020_2535_03049	38.761	436	251	6	9	431	12	444	8.06e-96	293
A0A173KV73	AZPAE15021_2247_03333	38.761	436	251	6	9	431	12	444	7.48e-96	293
A0A173KV73	AZPAE15022_2248_03998	38.761	436	251	6	9	431	12	444	7.06e-96	293
A0A173KV73	AZPAE15023_2249_05759	38.761	436	251	6	9	431	12	444	7.17e-96	293
A0A173KV73	AZPAE15024_2136_04498	38.761	436	251	6	9	431	12	444	7.6e-96	293
A0A173KV73	AZPAE15026_2170_03390	38.761	436	251	6	9	431	12	444	7.18e-96	293
A0A173KV73	AZPAE15027_2164_02942	38.761	436	251	6	9	431	12	444	7.26e-96	293
A0A173KV73	AZPAE15028_2209_00161	38.761	436	251	6	9	431	12	444	7.64e-96	293
A0A173KV73	AZPAE15030_2197_03621	38.761	436	251	6	9	431	12	444	7.44e-96	293
A0A173KV73	AZPAE15032_2179_01731	38.761	436	251	6	9	431	12	444	7.31e-96	293
A0A173KV73	AZPAE15033_2269_01571	38.761	436	251	6	9	431	12	444	6.88e-96	293
A0A173KV73	AZPAE15034_2279_04891	38.761	436	251	6	9	431	12	444	7.65e-96	293
A0A173KV73	AZPAE15035_2514_04481	38.761	436	251	6	9	431	12	444	7.5e-96	293
A0A173KV73	AZPAE15036_2097_02304	38.761	436	251	6	9	431	12	444	7.24e-96	293
A0A173KV73	AZPAE15038_2118_00828	38.761	436	251	6	9	431	12	444	7.09e-96	293
A0A173KV73	AZPAE15040_2151_03520	38.761	436	251	6	9	431	12	444	7.4e-96	293
A0A173KV73	AZPAE15041_2144_00424	38.761	436	251	6	9	431	12	444	7.55e-96	293
A0A173KV73	AZPAE15043_2145_05701	38.761	436	251	6	9	431	12	444	7.86e-96	293
A0A173KV73	AZPAE15044_2200_02576	38.761	436	251	6	9	431	12	444	7.36e-96	293
A0A173KV73	AZPAE15046_2124_04321	38.761	436	251	6	9	431	12	444	7.16e-96	293
A0A173KV73	AZPAE15047_3102_04932	38.761	436	251	6	9	431	12	444	7.73e-96	293
A0A173KV73	AZPAE15048_2536_04868	38.761	436	251	6	9	431	12	444	7.71e-96	293
A0A173KV73	AZPAE15049_2090_03700	38.761	436	251	6	9	431	12	444	7.06e-96	293
A0A173KV73	AZPAE15050_2184_00871	38.761	436	251	6	9	431	12	444	7.71e-96	293
A0A173KV73	AZPAE15053_2138_03211	38.761	436	251	6	9	431	12	444	7.36e-96	293
A0A173KV73	AZPAE15054_2171_02340	38.761	436	251	6	9	431	12	444	7.47e-96	293
A0A173KV73	AZPAE15055_2251_03293	38.761	436	251	6	9	431	12	444	7.19e-96	293
A0A173KV73	AZPAE15056_2250_05758	38.761	436	251	6	9	431	12	444	7.1e-96	293
A0A173KV73	AZPAE15057_2252_00723	38.761	436	251	6	9	431	12	444	7.31e-96	293
A0A173KV73	AZPAE15058_2537_03146	38.761	436	251	6	9	431	12	444	7.4e-96	293
A0A173KV73	AZPAE15059_2253_01356	38.761	436	251	6	9	431	12	444	7.47e-96	293
A0A173KV73	AZPAE15060_2254_03149	38.761	436	251	6	9	431	12	444	7.54e-96	293
A0A173KV73	AZPAE15061_2256_01339	38.761	436	251	6	9	431	12	444	7.68e-96	293
A0A173KV73	AZPAE15062_2255_00719	38.761	436	251	6	9	431	12	444	7.32e-96	293
A0A173KV73	AZPAE15064_2258_03327	38.761	436	251	6	9	431	12	444	7.5e-96	293
A0A173KV73	AZPAE15065_2538_05353	38.761	436	251	6	9	431	12	444	6.99e-96	293
A0A173KV73	AZPAE15067_2539_05374	38.761	436	251	6	9	431	12	444	7.45e-96	293
A0A173KV73	AZPAE15069_2262_02998	38.761	436	251	6	9	431	12	444	7.83e-96	293
A0A173KV73	AZPAE15070_2263_02138	38.761	436	251	6	9	431	12	444	8.05e-96	293
A0A173KV73	AZPAE15071_2540_00915	38.761	436	251	6	9	431	12	444	8.32e-96	293
A0A173KV73	AZPAE15072_2259_00282	38.761	436	251	6	9	431	12	444	7.25e-96	293
A0A173KV73	B3-1811_2011_05722	38.761	436	251	6	9	431	12	444	7.38e-96	293
A0A173KV73	B3-208_2008_05761	38.761	436	251	6	9	431	12	444	7.4e-96	293
A0A173KV73	B3-20M_2010_05847	38.761	436	251	6	9	431	12	444	7.44e-96	293
A0A173KV73	B3-CFI_2009_05841	38.761	436	251	6	9	431	12	444	7.49e-96	293
A0A173KV73	BK2_6174_02472	38.761	436	251	6	9	431	12	444	7.24e-96	293
A0A173KV73	BK3_5889_04546	38.761	436	251	6	9	431	12	444	8.08e-96	293
A0A173KV73	BK4_6920_04976	38.761	436	251	6	9	431	12	444	7.23e-96	293
A0A173KV73	BK5_5983_04998	38.761	436	251	6	9	431	12	444	7.16e-96	293
A0A173KV73	BK6_7000_01598	38.761	436	251	6	9	431	12	444	7.9e-96	293
A0A173KV73	C_1334_2483_00172	38.761	436	251	6	9	431	12	444	6.89e-96	293
A0A173KV73	C_1426_2494_01101	38.761	436	251	6	9	431	12	444	7.1e-96	293
A0A173KV73	C2773C_2082_05314	38.761	436	251	6	9	431	12	444	7.48e-96	293
A0A173KV73	C7447m_494_05674	38.761	436	251	6	9	431	12	444	7.06e-96	293
A0A173KV73	C_763_2484_02081	38.761	436	251	6	9	431	12	444	7.55e-96	293
A0A173KV73	CF27_600_05855	38.761	436	251	6	9	431	12	444	9.05e-96	293
A0A173KV73	CF5_599_05753	38.761	436	251	6	9	431	12	444	7.18e-96	293
A0A173KV73	CF_PA39_212_02439	38.761	436	251	6	9	431	12	444	6.07e-96	293
A0A173KV73	CI27_288_05359	38.761	436	251	6	9	431	12	444	7.59e-96	293
A0A173KV73	CIG1_284_05858	38.761	436	251	6	9	431	12	444	7.15e-96	293
A0A173KV73	COPD2a_5214_00444	38.761	436	251	6	9	431	12	444	7.6e-96	293
A0A173KV73	COPD2d_5043_01685	38.761	436	251	6	9	431	12	444	6.91e-96	293
A0A173KV73	COPD6a_5006_01393	38.761	436	251	6	9	431	12	444	7.48e-96	293
A0A173KV73	COPD6d_6641_01430	38.761	436	251	6	9	431	12	444	6.65e-96	293
A0A173KV73	D2-463_6445_00124	38.761	436	251	6	9	431	12	444	7.66e-96	293
A0A173KV73	DH01_3915_06600	38.761	436	251	6	9	431	12	444	8e-96	293
A0A173KV73	DK2_174_05854	38.761	436	251	6	9	431	12	444	7.25e-96	293
A0A173KV73	DLL7525_6931_05442	38.761	436	251	6	9	431	12	444	7.19e-96	293
A0A173KV73	E6130952_7221_06542	38.761	436	251	6	9	431	12	444	8.01e-96	293
A0A173KV73	F2-1206_6825_04230	38.761	436	251	6	9	431	12	444	7.78e-96	293
A0A173KV73	F22031_3096_02254	38.761	436	251	6	9	431	12	444	7.49e-96	293
A0A173KV73	F23197_6110_05884	38.761	436	251	6	9	431	12	444	7.4e-96	293
A0A173KV73	F34365_6529_05897	38.761	436	251	6	9	431	12	444	7.42e-96	293
A0A173KV73	F5677_6730_06093	38.761	436	251	6	9	431	12	444	7.53e-96	293
A0A173KV73	F63912_7033_06099	38.761	436	251	6	9	431	12	444	7.5e-96	293
A0A173KV73	FDAARGOS_121_6903_01189	38.761	436	251	6	9	431	12	444	7.87e-96	293
A0A173KV73	FDAARGOS_340_6463_03659	38.761	436	251	6	9	431	12	444	7.78e-96	293
A0A173KV73	FFUP_PS_105_6288_01750	38.761	436	251	6	9	431	12	444	7.85e-96	293
A0A173KV73	FFUP_PS_37_7081_00133	38.761	436	251	6	9	431	12	444	8.21e-96	293
A0A173KV73	FLR01_6905_04939	38.761	436	251	6	9	431	12	444	6.98e-96	293
A0A173KV73	H27930_5910_05938	38.761	436	251	6	9	431	12	444	7.46e-96	293
A0A173KV73	H2-9me_6698_06254	38.761	436	251	6	9	431	12	444	7.73e-96	293
A0A173KV73	H5708_6745_05728	38.761	436	251	6	9	431	12	444	7.21e-96	293
A0A173KV73	HB15_307_04008	38.761	436	251	6	9	431	12	444	7.52e-96	293
A0A173KV73	HIAE_PA01_7214_05944	38.761	436	251	6	9	431	12	444	7.64e-96	293
A0A173KV73	HIAE_PA02_6980_00132	38.761	436	251	6	9	431	12	444	7.33e-96	293
A0A173KV73	HIAE_PA06_6607_04602	38.761	436	251	6	9	431	12	444	7.18e-96	293
A0A173KV73	HIAE_PA07_6400_00576	38.761	436	251	6	9	431	12	444	7.84e-96	293
A0A173KV73	HIAE_PA08_7210_02417	38.761	436	251	6	9	431	12	444	7.32e-96	293
A0A173KV73	HIAE_PA09_7098_00574	38.761	436	251	6	9	431	12	444	7.42e-96	293
A0A173KV73	HIAE_PA10_6708_00748	38.761	436	251	6	9	431	12	444	7.34e-96	293
A0A173KV73	HIAE_PA11_7139_00693	38.761	436	251	6	9	431	12	444	7.71e-96	293
A0A173KV73	HIAE_PA12_6187_05947	38.761	436	251	6	9	431	12	444	7.36e-96	293
A0A173KV73	HIAE_PA13_6929_00546	38.761	436	251	6	9	431	12	444	7.78e-96	293
A0A173KV73	HIAE_PA14_6071_04421	38.761	436	251	6	9	431	12	444	7.19e-96	293
A0A173KV73	HIAE_PA15_7025_03006	38.761	436	251	6	9	431	12	444	7.16e-96	293
A0A173KV73	HIAE_PA16_6967_01475	38.761	436	251	6	9	431	12	444	7.76e-96	293
A0A173KV73	HIAE_PA17_6826_00707	38.761	436	251	6	9	431	12	444	7.63e-96	293
A0A173KV73	HIAE_PA18_6603_00095	38.761	436	251	6	9	431	12	444	7.62e-96	293
A0A173KV73	HIAE_PA22_6225_00655	38.761	436	251	6	9	431	12	444	5.28e-96	293
A0A173KV73	I1-408_6930_01744	38.761	436	251	6	9	431	12	444	7.74e-96	293
A0A173KV73	ICB10P_6499_04970	38.761	436	251	6	9	431	12	444	7.1e-96	293
A0A173KV73	ICBDVIM-2_4984_03629	38.761	436	251	6	9	431	12	444	7.7e-96	293
A0A173KV73	LES400_667_06055	38.761	436	251	6	9	431	12	444	7.47e-96	293
A0A173KV73	LESlike4_669_05970	38.761	436	251	6	9	431	12	444	7.41e-96	293
A0A173KV73	LESlike7_666_05897	38.761	436	251	6	9	431	12	444	7.35e-96	293
A0A173KV73	LIM1030_5783_03562	38.761	436	251	6	9	431	12	444	7.79e-96	293
A0A173KV73	LIM1166_6973_01450	38.761	436	251	6	9	431	12	444	7.41e-96	293
A0A173KV73	LIM4293_7105_06026	38.761	436	251	6	9	431	12	444	7.45e-96	293
A0A173KV73	LIM4447_6937_06165	38.761	436	251	6	9	431	12	444	7.25e-96	293
A0A173KV73	M1608_7239_05877	38.761	436	251	6	9	431	12	444	7.29e-96	293
A0A173KV73	M26_7294_03491	38.761	436	251	6	9	431	12	444	7.03e-96	293
A0A173KV73	M74707_6548_05899	38.761	436	251	6	9	431	12	444	7.3e-96	293
A0A173KV73	MH19_2858_03296	38.761	436	251	6	9	431	12	444	8.03e-96	293
A0A173KV73	MH38_2079_06222	38.761	436	251	6	9	431	12	444	7.68e-96	293
A0A173KV73	MRSN12280_6456_06484	38.761	436	251	6	9	431	12	444	8e-96	293
A0A173KV73	MRSN18971_2086_04038	38.761	436	251	6	9	431	12	444	7.27e-96	293
A0A173KV73	MRSN_317_2627_04817	38.761	436	251	6	9	431	12	444	7.21e-96	293
A0A173KV73	MRSN_321_2628_04702	38.761	436	251	6	9	431	12	444	7.13e-96	293
A0A173KV73	NCGM257_3921_06613	38.761	436	251	6	9	431	12	444	8.02e-96	293
A0A173KV73	NCGM2_S1_173_06207	38.761	436	251	6	9	431	12	444	7.68e-96	293
A0A173KV73	nmrcch-6-2018_5871_04073	38.761	436	251	6	9	431	12	444	7.45e-96	293
A0A173KV73	P2-L230_95_2510_02659	38.761	436	251	6	9	431	12	444	7.07e-96	293
A0A173KV73	P7-L633_96_2509_03270	38.761	436	251	6	9	431	12	444	7.26e-96	293
A0A173KV73	PA100_7068_04282	38.761	436	251	6	9	431	12	444	7.13e-96	293
A0A173KV73	PA102_7194_04315	38.761	436	251	6	9	431	12	444	7.05e-96	293
A0A173KV73	Pa1207_5865_06850	38.761	436	251	6	9	431	12	444	8.38e-96	293
A0A173KV73	PA121617_3995_02867	38.761	436	251	6	9	431	12	444	7.73e-96	293
A0A173KV73	Pa1242_6732_06535	38.761	436	251	6	9	431	12	444	7.93e-96	293
A0A173KV73	PA149_6789_04133	38.761	436	251	6	9	431	12	444	7.13e-96	293
A0A173KV73	PA157_6754_03213	38.761	436	251	6	9	431	12	444	7.09e-96	293
A0A173KV73	PA171_6657_03572	38.761	436	251	6	9	431	12	444	7.18e-96	293
A0A173KV73	PA_17_2489_02289	38.761	436	251	6	9	431	12	444	6.54e-96	293
A0A173KV73	PA17_7087_02790	38.761	436	251	6	9	431	12	444	7.21e-96	293
A0A173KV73	PA_17SCV_2491_01004	38.761	436	251	6	9	431	12	444	6.22e-96	293
A0A173KV73	PA3_7102_05451	38.761	436	251	6	9	431	12	444	7.94e-96	293
A0A173KV73	PA40_7076_01378	38.761	436	251	6	9	431	12	444	7.08e-96	293
A0A173KV73	PA45_289_04512	38.761	436	251	6	9	431	12	444	7.43e-96	293
A0A173KV73	PA4_7118_04381	38.761	436	251	6	9	431	12	444	7.68e-96	293
A0A173KV73	Pa538_3997_06219	38.761	436	251	6	9	431	12	444	7.65e-96	293
A0A173KV73	PA5_7006_00439	38.761	436	251	6	9	431	12	444	7.72e-96	293
A0A173KV73	PA57_6991_01232	38.761	436	251	6	9	431	12	444	7.16e-96	293
A0A173KV73	Pa58_6334_06724	38.761	436	251	6	9	431	12	444	8.17e-96	293
A0A173KV73	PA59_6015_03822	38.761	436	251	6	9	431	12	444	7.11e-96	293
A0A173KV73	PA6_6099_06331	38.761	436	251	6	9	431	12	444	7.8e-96	293
A0A173KV73	PA66_5826_03653	38.761	436	251	6	9	431	12	444	7.15e-96	293
A0A173KV73	PA82_5867_04251	38.761	436	251	6	9	431	12	444	7.22e-96	293
A0A173KV73	Pa84_6035_06030	38.761	436	251	6	9	431	12	444	7.44e-96	293
A0A173KV73	PA92_6202_03234	38.761	436	251	6	9	431	12	444	6.96e-96	293
A0A173KV73	PABL056_412_01383	38.761	436	251	6	9	431	12	444	7.97e-96	293
A0A173KV73	PAC08_5361_05478	38.761	436	251	6	9	431	12	444	7.72e-96	293
A0A173KV73	PA_D2_3999_06024	38.761	436	251	6	9	431	12	444	7.54e-96	293
A0A173KV73	Pae221_ST274_2616_00985	38.761	436	251	6	9	431	12	444	7.13e-96	293
A0A173KV73	Pae_CF67_01r_2634_03579	38.761	436	251	6	9	431	12	444	7.04e-96	293
A0A173KV73	Pae_CF67_02a_2645_00166	38.761	436	251	6	9	431	12	444	7.18e-96	293
A0A173KV73	Pae_CF67_05i_2710_05807	38.761	436	251	6	9	431	12	444	7.21e-96	293
A0A173KV73	Pae_CF67_05p_2716_01311	38.761	436	251	6	9	431	12	444	7.22e-96	293
A0A173KV73	Pae_CF67_06b_2829_02541	38.761	436	251	6	9	431	12	444	7.13e-96	293
A0A173KV73	Pae_CF67_06c_2828_03094	38.761	436	251	6	9	431	12	444	7.16e-96	293
A0A173KV73	Pae_CF67_06d_2830_03633	38.761	436	251	6	9	431	12	444	6.94e-96	293
A0A173KV73	Pae_CF67_06e_2831_05122	38.761	436	251	6	9	431	12	444	7.12e-96	293
A0A173KV73	Pae_CF67_06f_2832_03814	38.761	436	251	6	9	431	12	444	7.14e-96	293
A0A173KV73	Pae_CF67_06j_2720_05024	38.761	436	251	6	9	431	12	444	7.09e-96	293
A0A173KV73	Pae_CF67_06l_2835_05046	38.761	436	251	6	9	431	12	444	7.1e-96	293
A0A173KV73	Pae_CF67_06m_2836_01646	38.761	436	251	6	9	431	12	444	7.13e-96	293
A0A173KV73	Pae_CF67_06n_2837_05140	38.761	436	251	6	9	431	12	444	6.96e-96	293
A0A173KV73	Pae_CF67_06o_2847_05009	38.761	436	251	6	9	431	12	444	6.93e-96	293
A0A173KV73	Pae_CF67_06p_2846_04788	38.761	436	251	6	9	431	12	444	7.09e-96	293
A0A173KV73	Pae_CF67_06q_2838_02553	38.761	436	251	6	9	431	12	444	7.01e-96	293
A0A173KV73	Pae_CF67_06s_2840_03868	38.761	436	251	6	9	431	12	444	7.01e-96	293
A0A173KV73	Pae_CF67_07p_2729_03164	38.761	436	251	6	9	431	12	444	7.21e-96	293
A0A173KV73	Pae_CF67_08d_2732_01851	38.761	436	251	6	9	431	12	444	7.07e-96	293
A0A173KV73	Pae_CF67_08f_2734_04434	38.761	436	251	6	9	431	12	444	7.12e-96	293
A0A173KV73	Pae_CF67_08n_2742_00460	38.761	436	251	6	9	431	12	444	7.22e-96	293
A0A173KV73	Pae_CF67_08o_2743_04948	38.761	436	251	6	9	431	12	444	7.18e-96	293
A0A173KV73	Pae_CF67_08q_2745_05427	38.761	436	251	6	9	431	12	444	7.13e-96	293
A0A173KV73	Pae_CF67_09l_2760_00741	38.761	436	251	6	9	431	12	444	7.18e-96	293
A0A173KV73	Pae_CF67_10t_2787_03675	38.761	436	251	6	9	431	12	444	6.67e-96	293
A0A173KV73	Pae_CF67_12a_2799_02835	38.761	436	251	6	9	431	12	444	7.08e-96	293
A0A173KV73	PAO1_107_05667	38.761	436	251	6	9	431	12	444	7.12e-96	293
A0A173KV73	PAS10_6688_03285	38.761	436	251	6	9	431	12	444	7.76e-96	293
A0A173KV73	PAS1_6038_03537	38.761	436	251	6	9	431	12	444	7.68e-96	293
A0A173KV73	PAS2_5875_00376	38.761	436	251	6	9	431	12	444	7.41e-96	293
A0A173KV73	PAS3_6264_05754	38.761	436	251	6	9	431	12	444	7.49e-96	293
A0A173KV73	PAS4_6100_02529	38.761	436	251	6	9	431	12	444	7.56e-96	293
A0A173KV73	PAS7_7071_02054	38.761	436	251	6	9	431	12	444	7.58e-96	293
A0A173KV73	PASS2_3203_02096	38.761	436	251	6	9	431	12	444	6.84e-96	293
A0A173KV73	PASS4_3204_00616	38.761	436	251	6	9	431	12	444	7.08e-96	293
A0A173KV73	PA_ST235_2505_04540	38.761	436	251	6	9	431	12	444	7.8e-96	293
A0A173KV73	PDR_2511_01237	38.761	436	251	6	9	431	12	444	7.75e-96	293
A0A173KV73	Ps1_3316_02319	38.761	436	251	6	9	431	12	444	7.42e-96	293
A0A173KV73	Ps2_3315_00970	38.761	436	251	6	9	431	12	444	7.42e-96	293
A0A173KV73	PS3_2513_03164	38.761	436	251	6	9	431	12	444	7.63e-96	293
A0A173KV73	PSE305_2506_05365	38.761	436	251	6	9	431	12	444	7.52e-96	293
A0A173KV73	RM1_6781_06263	38.761	436	251	6	9	431	12	444	7.72e-96	293
A0A173KV73	RNS_PA1_3991_01277	38.761	436	251	6	9	431	12	444	7.89e-96	293
A0A173KV73	RNS_PA65_6194_05004	38.761	436	251	6	9	431	12	444	6.87e-96	293
A0A173KV73	RP73_192_05787	38.761	436	251	6	9	431	12	444	7.19e-96	293
A0A173KV73	S137_C02_RS_6638_00927	38.761	436	251	6	9	431	12	444	7.84e-96	293
A0A173KV73	S143_C02_RS_6904_06357	38.761	436	251	6	9	431	12	444	7.85e-96	293
A0A173KV73	S220_C06_RS_6572_01429	38.761	436	251	6	9	431	12	444	8.01e-96	293
A0A173KV73	S247_C06_RS_5800_01792	38.761	436	251	6	9	431	12	444	8.15e-96	293
A0A173KV73	S252_C06_RS_6039_06262	38.761	436	251	6	9	431	12	444	7.78e-96	293
A0A173KV73	S292_C06_RS_5841_06361	38.761	436	251	6	9	431	12	444	7.79e-96	293
A0A173KV73	S402_C09_RS_6265_05752	38.761	436	251	6	9	431	12	444	7.68e-96	293
A0A173KV73	S422_C09_BS_5934_06052	38.761	436	251	6	9	431	12	444	7.89e-96	293
A0A173KV73	S426_C09_BS_7010_06356	38.761	436	251	6	9	431	12	444	7.91e-96	293
A0A173KV73	S432_C09_RS_7094_06544	38.761	436	251	6	9	431	12	444	7.91e-96	293
A0A173KV73	S434_C09_BS_6366_05827	38.761	436	251	6	9	431	12	444	7.89e-96	293
A0A173KV73	S440_C09_BS_5806_06445	38.761	436	251	6	9	431	12	444	7.89e-96	293
A0A173KV73	S461_C10_RS_5920_00304	38.761	436	251	6	9	431	12	444	7.78e-96	293
A0A173KV73	S49_C01_BS_7011_00314	38.761	436	251	6	9	431	12	444	7.92e-96	293
A0A173KV73	S518_C10_BS_6862_00139	38.761	436	251	6	9	431	12	444	7.78e-96	293
A0A173KV73	S53_C01_BS_6946_05432	38.761	436	251	6	9	431	12	444	7.73e-96	293
A0A173KV73	S54485_596_05631	38.761	436	251	6	9	431	12	444	7.93e-96	293
A0A173KV73	S558_C10_BS_5984_03491	38.761	436	251	6	9	431	12	444	7.98e-96	293
A0A173KV73	S567_C10_BS_6501_01608	38.761	436	251	6	9	431	12	444	8.73e-96	293
A0A173KV73	S57_C01_BS_6087_06307	38.761	436	251	6	9	431	12	444	7.72e-96	293
A0A173KV73	S611_C13_RS_6838_00137	38.761	436	251	6	9	431	12	444	8.01e-96	293
A0A173KV73	S626_C13_RS_6955_01387	38.761	436	251	6	9	431	12	444	7.87e-96	293
A0A173KV73	S650_C13_BS_7179_05666	38.761	436	251	6	9	431	12	444	7.69e-96	293
A0A173KV73	S658_C13_RS_5789_06461	38.761	436	251	6	9	431	12	444	7.88e-96	293
A0A173KV73	S668_C14_BS_6743_06022	38.761	436	251	6	9	431	12	444	7.97e-96	293
A0A173KV73	S669_C14_BS_6408_01999	38.761	436	251	6	9	431	12	444	7.71e-96	293
A0A173KV73	S708_C14_RS_7198_06280	38.761	436	251	6	9	431	12	444	8.14e-96	293
A0A173KV73	S742_C15_BS_5948_00787	38.761	436	251	6	9	431	12	444	8.05e-96	293
A0A173KV73	S769_C16_RS_7296_00273	38.761	436	251	6	9	431	12	444	7.88e-96	293
A0A173KV73	S787_C16_RS_5998_06333	38.761	436	251	6	9	431	12	444	7.86e-96	293
A0A173KV73	S794_C17_BS_5810_06449	38.761	436	251	6	9	431	12	444	7.97e-96	293
A0A173KV73	S819_C17_BS_6661_00779	38.761	436	251	6	9	431	12	444	7.95e-96	293
A0A173KV73	S823_C17_RS_6185_01131	38.761	436	251	6	9	431	12	444	7.8e-96	293
A0A173KV73	S827_C17_BS_6477_06055	38.761	436	251	6	9	431	12	444	7.93e-96	293
A0A173KV73	S829_C17_RS_5883_06402	38.761	436	251	6	9	431	12	444	7.9e-96	293
A0A173KV73	S830_C17_BS_5986_00381	38.761	436	251	6	9	431	12	444	7.93e-96	293
A0A173KV73	S854_C18_BS_6989_06282	38.761	436	251	6	9	431	12	444	7.68e-96	293
A0A173KV73	S86968_6031_06346	38.761	436	251	6	9	431	12	444	7.86e-96	293
A0A173KV73	SCH_ABX01_4991_03657	38.761	436	251	6	9	431	12	444	7.57e-96	293
A0A173KV73	SCH_ABX04_5128_02894	38.761	436	251	6	9	431	12	444	7.47e-96	293
A0A173KV73	SCH_ABX06_5249_04433	38.761	436	251	6	9	431	12	444	7.44e-96	293
A0A173KV73	SCH_ABX10_5321_03604	38.761	436	251	6	9	431	12	444	7.23e-96	293
A0A173KV73	SCH_ABX11_4990_03202	38.761	436	251	6	9	431	12	444	7.22e-96	293
A0A173KV73	SCH_ABX15_5688_04827	38.761	436	251	6	9	431	12	444	7.25e-96	293
A0A173KV73	SCH_ABX16_5069_05075	38.761	436	251	6	9	431	12	444	7.14e-96	293
A0A173KV73	SCH_ABX17_5683_04324	38.761	436	251	6	9	431	12	444	7.36e-96	293
A0A173KV73	SCH_ABX18_5036_04146	38.761	436	251	6	9	431	12	444	7.42e-96	293
A0A173KV73	SCH_ABX20_5080_03734	38.761	436	251	6	9	431	12	444	7.29e-96	293
A0A173KV73	SCV20265_215_06166	38.761	436	251	6	9	431	12	444	7.63e-96	293
A0A173KV73	SMC4386_3621_05695	38.761	436	251	6	9	431	12	444	7.02e-96	293
A0A173KV73	SMC4386_delta_CRISPR_Cas_04923	38.761	436	251	6	9	431	12	444	6.88e-96	293
A0A173KV73	SMC4389_3620_02831	38.761	436	251	6	9	431	12	444	7.21e-96	293
A0A173KV73	ST260_2576_05552	38.761	436	251	6	9	431	12	444	7.6e-96	293
A0A173KV73	T38079_5952_06201	38.761	436	251	6	9	431	12	444	7.7e-96	293
A0A173KV73	T6313_6490_06313	38.761	436	251	6	9	431	12	444	7.79e-96	293
A0A173KV73	TNCF_101_5303_03767	38.761	436	251	6	9	431	12	444	7.49e-96	293
A0A173KV73	TNCF_105_5713_05383	38.761	436	251	6	9	431	12	444	7.5e-96	293
A0A173KV73	TNCF_106_4963_06039	38.761	436	251	6	9	431	12	444	7.49e-96	293
A0A173KV73	TNCF_109_5527_05379	38.761	436	251	6	9	431	12	444	7.5e-96	293
A0A173KV73	TNCF_10M_5133_05664	38.761	436	251	6	9	431	12	444	7.5e-96	293
A0A173KV73	TNCF_12_5395_00323	38.761	436	251	6	9	431	12	444	7.38e-96	293
A0A173KV73	TNCF_130_4953_05005	38.761	436	251	6	9	431	12	444	7.45e-96	293
A0A173KV73	TNCF_133_1_5034_05985	38.761	436	251	6	9	431	12	444	7.51e-96	293
A0A173KV73	TNCF_133_5179_04681	38.761	436	251	6	9	431	12	444	7.49e-96	293
A0A173KV73	TNCF_13_5749_00021	38.761	436	251	6	9	431	12	444	7.51e-96	293
A0A173KV73	TNCF_14_5523_05370	38.761	436	251	6	9	431	12	444	7.48e-96	293
A0A173KV73	TNCF_151_5624_05801	38.761	436	251	6	9	431	12	444	7.5e-96	293
A0A173KV73	TNCF_151M_5499_05611	38.761	436	251	6	9	431	12	444	7.5e-96	293
A0A173KV73	TNCF_154_5246_05105	38.761	436	251	6	9	431	12	444	7.49e-96	293
A0A173KV73	TNCF_155_1_5709_05776	38.761	436	251	6	9	431	12	444	7.49e-96	293
A0A173KV73	TNCF_155_5296_03706	38.761	436	251	6	9	431	12	444	7.5e-96	293
A0A173KV73	TNCF_16_5621_05741	38.761	436	251	6	9	431	12	444	7.52e-96	293
A0A173KV73	TNCF_167_1_5113_05306	38.761	436	251	6	9	431	12	444	7.46e-96	293
A0A173KV73	TNCF_167_5657_06007	38.761	436	251	6	9	431	12	444	7.49e-96	293
A0A173KV73	TNCF_174_5618_04501	38.761	436	251	6	9	431	12	444	7.49e-96	293
A0A173KV73	TNCF_175_5427_05567	38.761	436	251	6	9	431	12	444	7.48e-96	293
A0A173KV73	TNCF_176_5207_04893	38.761	436	251	6	9	431	12	444	7.5e-96	293
A0A173KV73	TNCF_23_5568_00209	38.761	436	251	6	9	431	12	444	7.51e-96	293
A0A173KV73	TNCF_23M_5725_05549	38.761	436	251	6	9	431	12	444	7.52e-96	293
A0A173KV73	TNCF_32_5379_05742	38.761	436	251	6	9	431	12	444	7.52e-96	293
A0A173KV73	TNCF_32M_5490_04648	38.761	436	251	6	9	431	12	444	7.48e-96	293
A0A173KV73	TNCF_3_5335_02354	38.761	436	251	6	9	431	12	444	7.47e-96	293
A0A173KV73	TNCF_42_5109_00021	38.761	436	251	6	9	431	12	444	7.51e-96	293
A0A173KV73	TNCF_42M_5447_05110	38.761	436	251	6	9	431	12	444	7.52e-96	293
A0A173KV73	TNCF_49M_5351_05980	38.761	436	251	6	9	431	12	444	7.51e-96	293
A0A173KV73	TNCF_4M_5711_00139	38.761	436	251	6	9	431	12	444	7.46e-96	293
A0A173KV73	TNCF_6_5392_05411	38.761	436	251	6	9	431	12	444	7.31e-96	293
A0A173KV73	TNCF_68_5431_05434	38.761	436	251	6	9	431	12	444	7.49e-96	293
A0A173KV73	TNCF_69_5159_05008	38.761	436	251	6	9	431	12	444	7.48e-96	293
A0A173KV73	TNCF_76_5125_00225	38.761	436	251	6	9	431	12	444	7.51e-96	293
A0A173KV73	TNCF_7M_5102_00088	38.761	436	251	6	9	431	12	444	7.41e-96	293
A0A173KV73	TNCF_85_5652_00350	38.761	436	251	6	9	431	12	444	7.51e-96	293
A0A173KV73	TNCF_88M_5098_04836	38.761	436	251	6	9	431	12	444	7.52e-96	293
A0A173KV73	TUEPA7472_6436_03213	38.761	436	251	6	9	431	12	444	7.73e-96	293
A0A173KV73	UCBPP-PA14_109_05893	38.761	436	251	6	9	431	12	444	7.41e-96	293
A0A173KV73	UDL_597_05690	38.761	436	251	6	9	431	12	444	7.13e-96	293
A0A173KV73	UM-01_2646_00973	38.761	436	251	6	9	431	12	444	7.09e-96	293
A0A173KV73	VRFPA04_230_06137	38.761	436	251	6	9	431	12	444	7.72e-96	293
A0A173KV73	VRFPA08_2004_02562	38.761	436	251	6	9	431	12	444	7.79e-96	293
A0A173KV73	W16407_6873_06247	38.761	436	251	6	9	431	12	444	7.7e-96	293
A0A173KV73	W25637_6866_06730	38.761	436	251	6	9	431	12	444	8.23e-96	293
A0A173KV73	W36662_7266_06183	38.761	436	251	6	9	431	12	444	7.69e-96	293
A0A173KV73	W45909_5913_06210	38.761	436	251	6	9	431	12	444	7.68e-96	293
A0A173KV73	W60856_6659_06296	38.761	436	251	6	9	431	12	444	7.83e-96	293
A0A173KV73	W70322_6250_06128	38.761	436	251	6	9	431	12	444	7.63e-96	293
A0A173KV73	WS394_2512_06159	38.761	436	251	6	9	431	12	444	7.53e-96	293
A0A173KV73	X24509_598_05833	38.761	436	251	6	9	431	12	444	7.27e-96	293
A0A173KV73	X78812_6522_05716	38.761	436	251	6	9	431	12	444	7.22e-96	293
A0A173KV73	X9820_6393_05810	38.761	436	251	6	9	431	12	444	7.26e-96	293
A0A173KV73	Y31_6550_06221	38.761	436	251	6	9	431	12	444	7.75e-96	293
A0A173KV73	Y89_7172_06291	38.761	436	251	6	9	431	12	444	7.87e-96	293
A0A173KV73	TNCF_10_5670_05610	38.532	436	252	6	9	431	12	444	1.54e-95	292
A0A173KV73	TNCF_165_5676_05598	38.532	436	252	6	9	431	12	444	1.54e-95	292
A0A173KV73	AZPAE12156_2401_06077	38.532	436	252	6	9	431	12	444	4.67e-95	291
A0A173KV73	AZPAE14901_2524_02648	39.269	438	246	8	9	431	12	444	2.02e-95	291
A0A173KV73	AZPAE14941_2100_05674	39.269	438	246	8	9	431	12	444	2.03e-95	291
A0A173KV73	AZPAE15042_2131_02646	39.269	438	246	8	9	431	12	444	1.96e-95	291
A0A173KV73	CLJ1_7032_05903	39.269	438	246	8	9	431	12	444	1.92e-95	291
A0A173KV73	CLJ3_5974_05637	39.269	438	246	8	9	431	12	444	1.89e-95	291
A0A173KV73	ET02_3996_05917	38.532	436	252	6	9	431	12	444	3.74e-95	291
A0A173KV73	AZPAE12149_2393_01159	38.532	436	252	6	9	431	12	444	2.7e-94	289
A0A173KV73	AZPAE12154_2400_01389	40.16	376	211	5	46	408	40	414	1.58e-85	266
A0A173KV73	AZPAE15052_2175_00066	40.16	376	211	5	46	408	40	414	1.6e-85	266
A0A173KV73	AZPAE15066_2260_01441	40.16	376	211	5	46	408	40	414	1.74e-85	266
A0A173KV73	Kasamber_5192_03643	40.16	376	211	5	46	408	40	414	1.69e-85	266
A0A173KV73	Pae_CF67_06g_2833_00538	40.16	376	211	5	46	408	40	414	1.54e-85	266
A0A173KV73	Pae_CF67_06r_2839_01125	40.16	376	211	5	46	408	40	414	1.58e-85	266
A0A173KV73	Pae_CF67_08t_2748_04524	40.16	376	211	5	46	408	40	414	1.6e-85	266
A0A173KV73	Pae_CF67_11c_2790_03958	40.16	376	211	5	46	408	40	414	1.59e-85	266
A0A173KV73	PASS1_3205_00987	40.16	376	211	5	46	408	40	414	1.53e-85	266
